# Supplementary material for: Structure-Based Virtual Screening of Potential Inhibitors Targeting the Prolyl-tRNA Synthetase (PRS) in Eimeria tenella: Insights from Molecular Docking, ADMET Studies, and Molecular Dynamics Simulations
Source: Molecules. 2025 Feb 8;30(4):790. doi: 10.3390/molecules30040790 (PMC11858595; doi:10.3390/molecules30040790)
Supplement: Supplementary file 1 [file molecules-30-00790-s001.zip]

Archive with 4 entries (4 files):
- Supplementary file.pdf
- Table S3 Docking Scores of Compounds Against EtPRS, HsPRS and GgPRS Using QVina2 and iDock.xlsx
- Table S4  Comparison of Smina and Vina Docking Scores for Ligands Across EtPRS, HsPRS and GgPRS.xlsx
- Table S5 ADMET Profiles and Physicochemical Properties of Potential Inhibitor for EtPRS.xlsx
