# Supplementary material for: Structure-Based Virtual Screening of Potential Inhibitors Targeting the Prolyl-tRNA Synthetase (PRS) in Eimeria tenella: Insights from Molecular Docking, ADMET Studies, and Molecular Dynamics Simulations
Source: Molecules. 2025 Feb 8;30(4):790. doi: 10.3390/molecules30040790 (PMC11858595; doi:10.3390/molecules30040790)
Supplement: Supplementary file 1 [file molecules-30-00790-s001.zip › Table S3 Docking Scores of Compounds Against EtPRS, HsPRS and GgPRS Using QVina2 and iDock.xlsx]

## Sheet: Table S3
Ligand	EtPRS		HsPRS		GgPRS
	Qvina2 score (kcal/mol)	idock score (kcal/mol)	Qvina2 score (kcal/mol)	idock score (kcal/mol)	Qvina2 score (kcal/mol)	idock score (kcal/mol)
T3894	-13.1	-10.59	-11.8	-11.68	-8.9	-9.11
T3S0218	-12.2	-10.39	-11.3	-11.48	-10.7	-10.56
TMA1644	-12.2	-12.2	-9.8	-9.7	-9.6	-9.69
T2S1682	-12.1	-11.48	-8.8	-8.43	-11.3	-10.86
TQ0070	-12.1	-9.71	-11.5	-10.97	-9.6	-9.13
T4034	-12	-10.46	-11.5	-10.49	-9.3	-8.92
TN1071	-12	-9.83	-11.2	-10.52	-9.6	-9.6
TN1195	-12	-10.69	-9	-9.36	-10	-9.75
T0486	-11.9	-10.33	-10.9	-10.89	-8.7	-8.9
T0801	-11.8	-10.81	-11.3	-10.13	-11.5	-10.89
T3782	-11.8	-11.83	-12	-9.46	-9.9	-9.88
T8301	-11.8	-8.94	-10.2	-10.17	-10.6	-9.03
T3794	-11.7	-10.63	-11.8	-12.01	-11.9	-11.69
T4085	-11.7	-9.78	-11.5	-11.6	-9.4	-9.85
T3781	-11.5	-10.83	-11.3	-10.03	-9.8	-9.85
T5687	-11.5	-9.43	-10.3	-10.35	-9	-9.2
T2721	-11.4	-9.44	-10.7	-10.5	-9.8	-9.29
T3417	-11.4	-10.86	-12.2	-10.65	-11.8	-11.97
T4S2128	-11.4	-9.98	-12.1	-10.66	-10.1	-10.11
TN1067	-11.4	-9.67	-11.9	-12	-10.2	-10.61
TN1075	-11.4	-10.29	-9.9	-9.69	-8.8	-8.73
TN1160	-11.4	-11.1	-11.5	-10.76	-12.3	-11.72
TQ0184	-11.4	-10.72	-10.8	-10.34	-12.4	-10.86
T2S1193	-11.3	-9.39	-10.8	-10.03	-9.4	-8.75
T5S2083	-11.3	-11.29	-11.3	-10.22	-9.7	-9.23
TN1836	-11.3	-10.38	-10.6	-8.93	-9.7	-8.6
T16791	-11.2	-9.89	-9.8	-9.61	-9.4	-9.54
T3874	-11.2	-8.94	-10.7	-10.74	-9.1	-9.12
T4S0181	-11.2	-11.19	-10.8	-10.95	-9.8	-9.56
T5S0106	-11.2	-11.3	-9.2	-10.13	-8.4	-8.48
T6S0920	-11.2	-10.95	-11.8	-9.87	-10.3	-10.79
T7926	-11.2	-11.14	-9.9	-9.99	-9.5	-9.32
T8166	-11.2	-9.58	-11.9	-9.83	-8.6	-9.71
TN1166	-11.2	-10.95	-11.7	-11.81	-12.1	-10.76
T2776	-11.1	-10.85	-11.7	-9.99	-10.8	-10.39
T3893	-11.1	-9.78	-12	-10.46	-9.8	-10.33
T4S1658	-11.1	-10.26	-11.7	-11.68	-10.5	-9.34
T4S1820	-11.1	-8.92	-9.7	-9.13	-8.6	-8.56
T5429	-11.1	-9.7	-7.9	-11.41	-10	-11.21
T5740	-11.1	-11.24	-10.1	-10.3	-8.1	-8.19
T5749	-11.1	-10.75	-8	-7.74	-10.4	-10.85
T6S2384	-11.1	-9.88	-11.9	-11.68	-11.1	-10.54
TMA0958	-11.1	-10.22	-12.2	-10.66	-10.5	-10.38
TN7216	-11.1	-10.04	-11.4	-10.92	-10.1	-10.36
T0129	-11	-10.65	-9.8	-9.9	-8.6	-8.68
T1035	-11	-10.57	-11.2	-11.12	-10.4	-10.45
T1123	-11	-9.68	-9.6	-9.74	-8	-8.33
T2764	-11	-9.56	-9.5	-9.43	-8.4	-8.56
T4S2126	-11	-9.83	-11.8	-9.9	-10	-10.01
TN2027	-11	-11.13	-10.7	-9.73	-9.3	-9.01
TN4761	-11	-9.15	-9.2	-9.04	-8.6	-8.6
T2S0265	-10.9	-9.52	-11.3	-9.82	-9.2	-10.1
T2S1194	-10.9	-8.88	-9.6	-9.72	-10.1	-8.83
T3149	-10.9	-10.87	-11.1	-11.44	-10.2	-9.54
T3395	-10.9	-10.78	-11.7	-10.45	-10.1	-10.37
T3519	-10.9	-10.25	-11.7	-11.58	-10.8	-10.74
T3853	-10.9	-10.81	-10.8	-10.27	-10.2	-10.46
T4S2012	-10.9	-9.28	-8.9	-9.04	-8.5	-8.6
T5S1028	-10.9	-10.97	-10.6	-10.61	-10.8	-10.67
T5S1172	-10.9	-11.01	-12.5	-12.41	-11.6	-9.56
T5S1649	-10.9	-9.81	-11.8	-11.78	-10.3	-9.88
T6102	-10.9	-10.3	-11.4	-11.36	-10.1	-9.4
TN2443	-10.9	-9.11	-10.8	-10.59	-9	-9.09
T12651	-10.8	-10.19	-11.6	-10.73	-10.6	-9.93
T4961	-10.8	-9.49	-10.7	-11.66	-11.2	-8.34
T5701	-10.8	-10.7	-10.9	-11.02	-10.1	-9.74
T5762	-10.8	-9.14	-10.1	-10.01	-9.2	-8.87
T5S1952	-10.8	-9.26	-9.5	-8.28	-8	-8.31
TN1124	-10.8	-10.4	-10.5	-10.64	-9.8	-9.71
TN6717	-10.8	-10.84	-10.8	-10.9	-10.6	-10.72
TN7082	-10.8	-10.08	-11	-10.58	-9	-9.03
T2755	-10.7	-10.02	-10.6	-10.99	-9.9	-9.54
T2787	-10.7	-9.59	-10.8	-10.72	-9.7	-9.78
T2907	-10.7	-11.06	-8.7	-8.19	-8.1	-8.21
T2988	-10.7	-10.68	-9.8	-9.69	-9.8	-9.36
T3376	-10.7	-10.09	-10.7	-8.26	-8.9	-8.62
T3394	-10.7	-9.29	-9.7	-10.58	-7.8	-9.27
T3802	-10.7	-10.63	-11.6	-11.11	-10.1	-10.4
T3903	-10.7	-10.21	-11	-10.05	-9.7	-9.61
T3S2156	-10.7	-10.2	-12	-9.9	-10.4	-9.41
T5721	-10.7	-9.65	-10	-8.63	-8	-8.14
T5784	-10.7	-8.94	-8	-9.31	-8.3	-7.35
T5796	-10.7	-9.73	-10.8	-10.66	-11	-9.68
T5S1026	-10.7	-9.93	-10.7	-9.7	-9.8	-9.77
T5S1526	-10.7	-10.5	-11.6	-10.88	-10.2	-9.92
T6S0653	-10.7	-10.62	-11.2	-11.18	-10.5	-9.69
T6S2099	-10.7	-8.89	-9.5	-8.5	-9.7	-9.7
T8716	-10.7	-10.86	-9.9	-9.46	-10	-9.21
T8852	-10.7	-10.54	-10.8	-10.05	-10.6	-11.06
TN1043	-10.7	-9.99	-11.5	-11.42	-10.1	-10.66
TN1132	-10.7	-9.41	-10.1	-11.03	-9.9	-8.69
TN1714	-10.7	-9.93	-10.8	-10.42	-8.9	-8.23
T2781	-10.6	-9.61	-9.9	-9.25	-8.8	-8.71
T3375	-10.6	-9.6	-10.9	-9.86	-10.6	-8.91
T3410	-10.6	-10.57	-11.6	-8.69	-9.9	-9.91
T3682	-10.6	-10.63	-9.6	-10.43	-9.4	-9.41
T3799	-10.6	-10.42	-10	-9.67	-9.8	-7.26
T3S1816	-10.6	-10.41	-10.1	-8.67	-9.1	-8.12
T4036	-10.6	-10.23	-10.6	-10.68	-8.7	-8.48
T4592	-10.6	-10.64	-9.8	-9.95	-8.6	-8.7
T4S0554	-10.6	-9.03	-11.8	-10.96	-11.1	-9.92
T4S1637	-10.6	-9.22	-10.6	-8.39	-8.2	-8.26
T5775	-10.6	-9.56	-10.2	-10.28	-9.4	-9.74
T5S0246	-10.6	-9.41	-9.1	-8.75	-9.3	-9.24
T5S1103	-10.6	-10.84	-10.6	-10.85	-9.8	-9.4
T5S1989	-10.6	-9.62	-10.3	-10.09	-9.4	-9.21
T6S1255	-10.6	-9.64	-8.6	-8.74	-9.4	-8.8
T6S1367	-10.6	-10.71	-10.4	-7.18	-9.2	-10.13
TN1028	-10.6	-8.93	-10.4	-8.55	-8.8	-8.23
TN1136	-10.6	-10.13	-11.3	-9.22	-10.5	-10.6
TN1471	-10.6	-9.84	-9.9	-10.38	-10.1	-9.92
TN1911	-10.6	-9.22	-10.3	-10.28	-8.1	-8.75
TN2202	-10.6	-10.1	-9.4	-9.06	-7.9	-8.09
TN6783	-10.6	-10.71	-9.9	-9.98	-8.7	-8.78
T0486L	-10.5	-10.11	-10.3	-10.44	-8.9	-8.49
T0795	-10.5	-10.75	-11.2	-9.21	-10.1	-9.85
T124477	-10.5	-10.28	-10.9	-10.87	-10.5	-10.09
T1716	-10.5	-10.54	-11	-10.67	-10.6	-9.82
T2813	-10.5	-8.9	-10.3	-10.32	-9.1	-8.67
T2912	-10.5	-9.72	-9.4	-9.13	-7.9	-8.25
T3040	-10.5	-9.16	-9.6	-8.95	-9.4	-9.6
T3051	-10.5	-10.6	-10.3	-10.62	-11.2	-10.33
T3242	-10.5	-10.48	-10.8	-9.27	-9.6	-9
T3390	-10.5	-9.99	-9	-8.48	-8.7	-8.84
T3807	-10.5	-9.85	-10.2	-10.28	-9.5	-9.5
T3809	-10.5	-10.32	-11.3	-11.02	-10.7	-10.71
T3863	-10.5	-10.44	-10.5	-10.52	-9.1	-9.1
T3880	-10.5	-10.58	-10.7	-9.28	-10	-10.1
T3892	-10.5	-10.28	-10	-10.77	-11	-9.97
T3895	-10.5	-10.61	-10.5	-10.38	-8.9	-9.17
T3909	-10.5	-8.77	-10.3	-10.09	-9.1	-9.18
T4035	-10.5	-10.65	-11.2	-10.69	-9.1	-9.72
T4589	-10.5	-9.73	-11.8	-9.2	-10.8	-10.31
T4S0553	-10.5	-9.78	-11.4	-9.9	-12.4	-9.71
T4S0758	-10.5	-9.63	-10.6	-10.24	-8.3	-9.43
T4S1247	-10.5	-10.86	-12.7	-10.96	-9.8	-10.03
T4S2164	-10.5	-10.43	-10.5	-11	-10.5	-10.45
T5S0281	-10.5	-9.75	-11.1	-9.92	-10.7	-10.14
T6S0221	-10.5	-10.29	-10.9	-10.75	-9.2	-10.26
T7090	-10.5	-10.72	-11.8	-10.76	-10.2	-10.2
T9862	-10.5	-9.68	-9.3	-9.35	-8.5	-8.44
TMA0507	-10.5	-10.63	-9.8	-9.94	-8.6	-8.74
TN1640	-10.5	-10.03	-10	-9.4	-9.6	-9.22
TN1691	-10.5	-10.43	-10.2	-9.95	-8.5	-8.81
TN1705	-10.5	-9.79	-10.1	-9.62	-9.4	-8.66
TN1849	-10.5	-8.77	-10.9	-7.48	-9.3	-9.24
TN1877	-10.5	-10.42	-10.7	-10.06	-10.1	-10.21
TN3194	-10.5	-10.48	-10.7	-9.94	-9.9	-9.49
TN7052	-10.5	-8.67	-9.4	-8.69	-8	-7.83
TQ0180	-10.5	-9.11	-8.6	-8.64	-9.5	-9.67
T1034	-10.4	-10.22	-6.7	-8.46	-9.8	-9.49
T1166	-10.4	-9.92	-8.6	-8.63	-7.5	-7.54
T2321	-10.4	-8.96	-10.8	-9.72	-7.8	-8.32
T2775	-10.4	-9.16	-10.9	-10.08	-9.2	-9
T2789	-10.4	-9.54	-10.6	-10.5	-9.7	-8.81
T3797	-10.4	-8.27	-10.2	-9.15	-9.4	-9.34
T3850	-10.4	-10.72	-10.5	-10.36	-9.7	-9.86
T3860	-10.4	-8.8	-9.6	-8.61	-8	-8.11
T3886	-10.4	-10.24	-10.8	-10.83	-9	-8.19
T3899	-10.4	-9.36	-11.4	-10.91	-10.8	-10.49
T3918	-10.4	-9.31	-9.2	-9.41	-9.1	-7.68
T3S0208	-10.4	-10.55	-7.7	-7.53	-7.8	-7.58
T3S0895	-10.4	-10.56	-10.3	-10.06	-8.4	-8.39
T4614	-10.4	-9.91	-8.2	-7.79	-7.5	-7.52
T4S1518	-10.4	-10.66	-9.4	-11.04	-9.7	-9.83
T4S21320	-10.4	-11.35	-12	-10.28	-11.6	-11.7
T5733	-10.4	-9.03	-9.8	-9.69	-8.6	-8.26
T5738	-10.4	-11.08	-8.4	-8.11	-10.9	-10.09
T5770	-10.4	-9.09	-9.3	-9.28	-8.4	-8.88
T5853	-10.4	-9.3	-9.4	-9.03	-8	-7.97
T6S0084	-10.4	-9.45	-9.3	-7.45	-8	-8.02
T8277	-10.4	-9.68	-11.2	-11.35	-10.4	-9.77
TN1025	-10.4	-10.73	-10.8	-9.61	-10.4	-10.7
TN1420	-10.4	-10.46	-11	-10.92	-9.1	-8.43
TN1432	-10.4	-10.34	-11.4	-10.4	-8.7	-8.8
TN1860	-10.4	-9.84	-8.4	-8.31	-8	-8.43
TN2262	-10.4	-10.31	-10.9	-10.73	-9.9	-9.29
TN2309	-10.4	-10.86	-10.3	-10.26	-9.7	-9.8
TN6712	-10.4	-10.14	-9.3	-9.34	-9.4	-8.37
TN6723	-10.4	-8.87	-10.3	-10.28	-8.4	-9.46
TN7085	-10.4	-9.75	-10.3	-9.81	-10.4	-10.42
TN7091	-10.4	-9.63	-11.2	-10.91	-10.6	-10.09
TWS0902	-10.4	-10.79	-9.8	-9.95	-9.3	-9.18
T0968	-10.3	-9.92	-7.9	-7.74	-10.7	-10.47
T1660	-10.3	-9.52	-9.6	-9.77	-9.3	-9.28
T1670	-10.3	-10.09	-9.2	-10.53	-9.4	-9.79
T1882	-10.3	-8.2	-9	-8.05	-7.9	-7.53
T22417	-10.3	-9.81	-11.2	-10.33	-10.8	-9.93
T2850	-10.3	-10.38	-9.6	-7.77	-8.3	-8.37
T2P2806	-10.3	-10.24	-10.9	-10.99	-9	-9.83
T3385	-10.3	-9.91	-9.9	-9.45	-8.9	-8.3
T3765	-10.3	-10.4	-10.8	-9.54	-8.3	-7.71
T3785	-10.3	-9.14	-9.9	-8.7	-9.3	-8.99
T3787	-10.3	-9.92	-11	-10.65	-9.6	-10.37
T3879	-10.3	-9.94	-9.8	-9.33	-8.9	-8.95
T3891	-10.3	-10.18	-10.6	-10.02	-10	-8.33
T3S0860	-10.3	-10.43	-10.3	-10.46	-8.3	-8.38
T3S1088	-10.3	-10.6	-10.9	-11.27	-10.6	-10.06
T4587	-10.3	-10.08	-11.1	-11.1	-9.6	-8.88
T4S0051	-10.3	-9.71	-9.9	-8.93	-8.4	-7.61
T4S1519	-10.3	-8.08	-9.4	-8.93	-8.5	-7.94
T4S2084	-10.3	-8.8	-9.5	-8.58	-8	-8.03
T5098	-10.3	-9.51	-9.8	-9.01	-10.3	-8.66
T5165	-10.3	-10.34	-11.8	-8.3	-11	-10.93
T5737	-10.3	-9.75	-8.8	-8.86	-8.6	-8.66
T5S0053	-10.3	-8.87	-9.6	-10.04	-8.1	-8.78
T5S0056	-10.3	-10.48	-9.9	-10.03	-8.7	-8.21
T5S1097	-10.3	-10.09	-10.3	-9.7	-8.8	-9.08
T6169	-10.3	-10.21	-9.8	-9.55	-8.7	-8.77
T6S2023	-10.3	-10.23	-10.7	-10.32	-8.7	-9.03
TL0002	-10.3	-9.91	-9.4	-9.56	-8.7	-8.65
TMA1603	-10.3	-8.74	-10.6	-8.66	-8.3	-8.12
TN1006	-10.3	-10.37	-9	-7.55	-7.8	-7.28
TN1315	-10.3	-9.12	-10.6	-9.26	-9.6	-8.9
TN1341	-10.3	-10.31	-9.1	-9.1	-8.6	-7.98
TN1546	-10.3	-9.52	-9.6	-9.2	-9.2	-8.69
TN1673	-10.3	-8.57	-9.9	-10.25	-8.1	-8.14
TN2111	-10.3	-8.66	-10	-10.02	-8.5	-9.42
TN2167	-10.3	-10.52	-10.2	-10.28	-9.9	-8.95
TN6719	-10.3	-10.32	-9.5	-10.12	-10.2	-7.69
TN6737	-10.3	-10.58	-11.4	-11.57	-9.3	-9.46
TN6776	-10.3	-10.49	-10.6	-10.51	-8.5	-8.37
TN6789	-10.3	-9.8	-9.3	-9.4	-8.1	-8.25
TN6837	-10.3	-9.81	-10.4	-10.53	-9.7	-8.41
T0228	-10.2	-9.69	-10.9	-10.74	-9.7	-9.67
T2727	-10.2	-10.58	-11.6	-9.64	-9.4	-9.77
T2972	-10.2	-10.2	-8.4	-10.48	-7.8	-8.02
T2S1158	-10.2	-9.49	-11.4	-11	-10.7	-10.45
T3372	-10.2	-10.11	-10.1	-10.2	-9.4	-9.45
T3413	-10.2	-9.51	-9.4	-8.16	-8.8	-8
T3780	-10.2	-10.29	-10.3	-9.97	-10.5	-9.68
T3811	-10.2	-10.15	-9.4	-9.08	-8.9	-7.84
T3832	-10.2	-9.66	-10.5	-9.53	-9.2	-11.48
T3852	-10.2	-9.88	-10.1	-9.85	-9.3	-9.42
T3914	-10.2	-10.47	-11.1	-10.84	-9.8	-9.21
T3S0601	-10.2	-9.01	-9.3	-9.19	-8.4	-7.88
T3S1196	-10.2	-8.61	-10.8	-10.27	-9.1	-8.53
T4S0217	-10.2	-9.8	-10.5	-9.86	-9.2	-9.31
T4S0295	-10.2	-9.85	-10.2	-10.15	-9.3	-9.37
T4S1102	-10.2	-10.23	-10.2	-9.36	-9	-8.1
T4S1718	-10.2	-10.38	-8	-8.16	-10.3	-10.37
T5725	-10.2	-9.29	-11.8	-9.83	-10.4	-9.97
T5S0089	-10.2	-8.87	-9.4	-9.64	-10	-9.36
T5S0733	-10.2	-10.09	-9.9	-9.46	-8.6	-9.13
T5S0788	-10.2	-10.21	-10.6	-10.31	-8.9	-9.59
T6263	-10.2	-9.79	-10.8	-8.16	-10.1	-9.56
T6473	-10.2	-10.27	-11.4	-10.65	-10	-10.19
T6528	-10.2	-9.47	-10.3	-9.18	-9.5	-9.11
T7600	-10.2	-10.42	-8.1	-8.92	-8	-7.87
T7602	-10.2	-10.07	-10.1	-11.19	-10.5	-10.56
T8183	-10.2	-10.17	-9.4	-10.1	-9	-9.12
TN1041	-10.2	-9.21	-10.1	-10.2	-8.9	-8.64
TN1108	-10.2	-10.15	-9.6	-9.85	-9.6	-9.64
TN1489	-10.2	-10.23	-9.9	-9.99	-9.2	-9.06
TN1539	-10.2	-10.1	-10.4	-9.2	-9	-9.14
TN1977	-10.2	-8.91	-9.4	-7.32	-9.5	-9.57
TN2011	-10.2	-8.64	-10.3	-10.21	-9.4	-9.57
TN2081	-10.2	-9.9	-9.1	-9.52	-8.6	-7.77
TN2329	-10.2	-9.76	-9.3	-10	-9	-9.16
TN7083	-10.2	-8.75	-10.2	-10.2	-9.5	-10.51
TN7213	-10.2	-9.67	-10.7	-9.89	-8.4	-8.85
TQ0287	-10.2	-9.51	-10.6	-9.35	-10.1	-8.49
T12581	-10.1	-9.98	-9.6	-8.76	-8.3	-8.47
T13776	-10.1	-9.67	-10.6	-10.54	-10.1	-9.66
T2791	-10.1	-10.18	-11.3	-11.28	-9.3	-9.79
T2849	-10.1	-10.19	-7.1	-9.46	-9.4	-9.6
T2967	-10.1	-10.03	-8.4	-8.4	-7.8	-7.14
T2S0842	-10.1	-10.01	-10.5	-10.43	-9.5	-9.64
T3318	-10.1	-9.91	-10.5	-9.88	-9.2	-8.56
T3345	-10.1	-9.89	-10.7	-9.4	-8.9	-8.8
T3374	-10.1	-8.9	-8.8	-8.74	-7.8	-7.42
T3409	-10.1	-9.93	-10.7	-10.61	-9.5	-9.83
T3670	-10.1	-9.61	-11.6	-9.78	-10.6	-10.03
T3810	-10.1	-10.19	-9.5	-8.65	-8.4	-8.48
T3829	-10.1	-9.9	-9.9	-11.46	-9.8	-7.72
T3854	-10.1	-10.08	-9.6	-10.6	-10.5	-8.9
T3S0401	-10.1	-8.65	-9.8	-9.22	-8.1	-7.95
T3S1612	-10.1	-9.25	-6.5	-9.35	-8.6	-8.51
T4073	-10.1	-9.29	-9.5	-9.54	-9.7	-8.74
T5736	-10.1	-10.44	-10.4	-10.76	-9	-9.78
T5S0055	-10.1	-10.18	-10.3	-9.36	-8.8	-8.31
T5S0691	-10.1	-10.17	-7.9	-8.95	-7.6	-7.67
T6670	-10.1	-10.08	-9.2	-9.05	-8.4	-8.48
T6S0052	-10.1	-10.03	-8.7	-7.51	-8.3	-8.37
T6S0119	-10.1	-9.89	-10.4	-10.2	-7.6	-8.07
T6S1529	-10.1	-9.03	-11.2	-10.64	-9.7	-9.41
T6S2315	-10.1	-9.86	-11.6	-10.84	-9.3	-9.83
T6S2391	-10.1	-9.24	-10.1	-9.81	-9.4	-9.9
T7324	-10.1	-10.24	-10.3	-10.53	-8.8	-8.63
T8164	-10.1	-9.92	-9.9	-10	-8.8	-8.62
T8299	-10.1	-10.84	-11.6	-9.83	-8.9	-10.3
T8859	-10.1	-10.19	-8.6	-8.27	-7.7	-7.89
TL0005	-10.1	-10.27	-11.6	-10.59	-10	-10.19
TN1149	-10.1	-9.02	-10.6	-8.91	-8.8	-9.34
TN1377	-10.1	-10.09	-9.9	-8.68	-7.7	-7.94
TN1469	-10.1	-8.54	-9.9	-10.29	-9.2	-9.33
TN1513	-10.1	-9.12	-7.7	-10.28	-11.2	-9.99
TN1773	-10.1	-10.19	-9.9	-9.75	-8.8	-8.8
TN1819	-10.1	-10.03	-11.3	-11.35	-9.8	-9.8
TN5031	-10.1	-10.03	-9	-8.92	-7.9	-7.84
TN6088	-10.1	-9.31	-11.1	-10.73	-8.9	-8.28
TN7059	-10.1	-8.99	-9.5	-9.53	-9.2	-9.07
TN7127	-10.1	-9.5	-8.2	-8.98	-8	-7.98
TQ0161	-10.1	-7.77	-9	-9.1	-8	-8.26
T0131	-10	-8.69	-10.7	-8.15	-8.8	-8.51
T0132	-10	-9.91	-12	-9.85	-9	-9.11
T20793	-10	-9.52	-10.5	-10.61	-10.8	-9.17
T2824	-10	-8.55	-9.5	-9.65	-9.8	-8.82
T2906	-10	-9.61	-8.7	-8.46	-8.4	-7.42
T2S0500	-10	-9.57	-8.2	-8.21	-8.7	-8.76
T3235	-10	-8.94	-10.1	-8.16	-9.5	-8.65
T3397	-10	-9.6	-11.4	-9.12	-9.9	-9.94
T3401	-10	-8.94	-10	-9.55	-8.1	-8.12
T3795	-10	-9.22	-10.2	-10.1	-9.4	-10.03
T3S1250	-10	-10.27	-9.6	-11.4	-9.2	-8.88
T3S1416	-10	-9.94	-8.7	-9.58	-7.5	-7.98
T3S2312	-10	-10.16	-10.8	-10.02	-9.3	-9.49
T4244	-10	-9.57	-11	-9.71	-8	-8.52
T4S0145	-10	-9.88	-10.6	-9.61	-8.4	-8.48
T4S1024	-10	-9.99	-8.5	-10.28	-9.6	-9.89
T4S1951	-10	-9.14	-9.3	-7.64	-7.7	-8.15
T5574	-10	-10.16	-9	-8.31	-8	-8.11
T5713	-10	-8.95	-9.4	-9.36	-10.4	-10.19
T5S0754	-10	-9.75	-10.1	-9.69	-9.3	-8.63
T5S1959	-10	-9.92	-11	-9.24	-9.3	-9.25
T5S2228	-10	-9.93	-10.8	-9.58	-8.5	-8.38
T5S2309	-10	-8.91	-9	-10.03	-9.3	-7.99
T6S1597	-10	-9.89	-9.3	-9.14	-8.4	-8.59
T6S2146	-10	-10.09	-10.1	-8.2	-9.4	-9.37
T8184	-10	-9.9	-8.4	-8.17	-7.5	-7.53
TN1142	-10	-10.41	-9.9	-9.45	-9.9	-9.33
TN1427	-10	-10.01	-10.7	-10.02	-9.1	-9.07
TN1499	-10	-10.02	-10.2	-10.31	-8.1	-9.9
TN1720	-10	-10.26	-10.1	-9.16	-8.1	-8.09
TN2332	-10	-10.12	-10.5	-10.2	-10.9	-9.84
TN6734	-10	-10.01	-10.4	-9.75	-10	-10.16
TN6797	-10	-9.98	-11	-7.53	-8.7	-8.29
TN7073	-10	-9.67	-10.9	-9.88	-9.5	-9.26
TN7079	-10	-10	-8.8	-9.29	-8	-8.44
T20089	-9.9	-8.93	-9.6	-7.86	-9.2	-7.08
T2855	-9.9	-9.03	-10.2	-8.81	-9.9	-9.89
T2978	-9.9	-9.03	-10.1	-8.97	-8.2	-8.31
T3363	-9.9	-10.16	-10.5	-10.64	-8.7	-8.49
T3606	-9.9	-9.15	-10.5	-10.32	-9.1	-9.21
T3808	-9.9	-8.68	-9.5	-9.57	-9.1	-8.57
T3844	-9.9	-9.96	-8.5	-10.73	-9.5	-9.45
T3870	-9.9	-9.98	-9.4	-8.41	-8.7	-7.96
T3884	-9.9	-9.78	-9.1	-9.11	-7.8	-8.28
T3915	-9.9	-9.85	-10.1	-9.98	-9.7	-9.65
T3925	-9.9	-9.62	-11.2	-10.86	-9.4	-9.35
T3S0128	-9.9	-10.14	-9.4	-9.49	-8.8	-8.74
T3S0381	-9.9	-9.02	-7.6	-9.03	-8	-8.58
T3S1955	-9.9	-9.57	-9.3	-9.05	-8.2	-8.26
T3S2372	-9.9	-10.18	-8.1	-7.72	-10.7	-10.62
T4429	-9.9	-9.44	-9.4	-7.57	-8.3	-6.96
T4954	-9.9	-9.4	-10.4	-9.35	-8.2	-8.49
T4S0790	-9.9	-10.05	-9	-7.75	-8.7	-7.61
T4S1439	-9.9	-9.1	-10	-9.2	-9.5	-9.66
T5694	-9.9	-8.54	-7.7	-8.7	-7.5	-7.69
T5797	-9.9	-9.81	-8.6	-9.22	-8.8	-8.4
T5S1094	-9.9	-9.69	-10.6	-9.83	-9.5	-10.35
T5S1262	-9.9	-9.91	-10.6	-7.64	-7.7	-9.73
T5S2283	-9.9	-10.27	-11.2	-10.51	-9	-9.21
T5S2357	-9.9	-9.11	-9.8	-8.95	-8.4	-7.84
T6395	-9.9	-9.48	-10.8	-8.19	-8.2	-9.54
T6S1294	-9.9	-9.97	-11.3	-8.74	-10	-10.05
T6S1572	-9.9	-8.75	-9.4	-8.23	-8.9	-8.73
T6S1768	-9.9	-9.57	-10.4	-9.94	-10.4	-9.7
T6S2356	-9.9	-8.83	-9.5	-9.5	-8.6	-7.92
T7883	-9.9	-9.79	-10.7	-10.51	-9.7	-8.43
TJS2216	-9.9	-9.79	-10	-10.01	-9.3	-9.18
TN1053	-9.9	-9.99	-9.4	-9.36	-8.4	-8.37
TN1057	-9.9	-9.36	-10.1	-10.1	-8.6	-8.8
TN1222	-9.9	-9.49	-9.9	-9.51	-8.5	-9.12
TN1482	-9.9	-10.2	-10.3	-9.39	-9	-8.99
TN2165	-9.9	-8.71	-10.3	-10.33	-10.5	-10.1
TN2208	-9.9	-9.86	-9.7	-9.73	-8.7	-8.25
TN2213	-9.9	-9.32	-10.2	-10.3	-10.1	-10.19
TN2230	-9.9	-8.58	-10.1	-9.39	-10	-8.75
TN2435	-9.9	-9.06	-10.1	-9.7	-8.5	-8.2
TN6512	-9.9	-9.09	-10.1	-8.22	-8.7	-8.83
TN6782	-9.9	-9.78	-10.2	-9.95	-9.1	-8.79
T0295	-9.8	-9.89	-10.1	-11.18	-9.2	-9.39
T12297	-9.8	-9.62	-10.1	-8.52	-9.4	-9.03
T2217	-9.8	-9.65	-7.6	-7.01	-9.8	-9.32
T26288	-9.8	-9.17	-10.2	-8.71	-9.1	-8.52
T2732	-9.8	-9.59	-10.1	-9.71	-9.6	-8.2
T2733	-9.8	-9.58	-9.5	-9.05	-8.4	-7.92
T2847	-9.8	-8.93	-9.4	-9.53	-7.6	-7.43
T2868	-9.8	-9.17	-8.6	-8.73	-7.7	-7.79
T2922	-9.8	-8.77	-10.3	-9.5	-9.9	-9.52
T3233	-9.8	-9.24	-9.5	-9.45	-9.5	-9.62
T3364	-9.8	-9.82	-9.5	-9.52	-7.9	-7.56
T3373	-9.8	-8.67	-9	-9.19	-7.9	-9.15
T3406	-9.8	-9.94	-10.1	-9.55	-9.3	-9.42
T3419	-9.8	-9.87	-9.2	-8.77	-8	-7.95
T3427	-9.8	-9.02	-10.3	-9.62	-9.1	-9.21
T3683	-9.8	-9.51	-11.7	-9.93	-9.8	-9.25
T3778	-9.8	-8.96	-9.9	-9.07	-8.5	-8.53
T3786	-9.8	-9.36	-11.2	-9.07	-9.5	-8.51
T3887	-9.8	-9.64	-10.1	-10.49	-8.8	-8.78
T3900	-9.8	-8.18	-9.1	-8.62	-7.7	-8.59
T3901	-9.8	-10.05	-11.4	-8.41	-9.8	-9.72
T3906	-9.8	-9.4	-8.9	-8.66	-8.8	-8.58
T3921	-9.8	-9.93	-8.4	-8.66	-9.5	-9.58
T3S1641	-9.8	-9.64	-8.9	-9	-8.1	-8.36
T4S0792	-9.8	-8.51	-8.6	-8.43	-8.8	-8.72
T5814	-9.8	-9.15	-9.5	-9.63	-9	-9.22
T5S0890	-9.8	-8.81	-8.4	-9.66	-8.2	-8.09
T5S1598	-9.8	-9.81	-10.2	-10.25	-8.4	-10.26
T5S1607	-9.8	-9.58	-9.9	-8.84	-8.1	-8.07
T6917	-9.8	-9.17	-10	-9.31	-9	-9.47
T7190	-9.8	-9.85	-9.8	-9.97	-8.7	-8.94
T7786	-9.8	-9.82	-8.7	-7.8	-8.3	-7.73
T8174	-9.8	-9.67	-7.8	-9.11	-9.4	-9.15
T9675	-9.8	-8.95	-8.3	-8.6	-6.8	-7.74
TJS0851	-9.8	-8.41	-9.1	-8.66	-8.7	-8.74
TN1146	-9.8	-8.62	-9	-8.42	-8.3	-8.38
TN1656	-9.8	-8.91	-9.4	-9.31	-9.5	-8.8
TN1765	-9.8	-9.91	-9.9	-7.95	-8.5	-8.61
TN1774	-9.8	-9.8	-10.6	-10.55	-10.3	-8.64
TN1800	-9.8	-8.3	-10	-8.59	-8.2	-8.33
TN1934	-9.8	-8.33	-10.7	-10.48	-10.5	-9.06
TN1982	-9.8	-8.62	-10.2	-10.35	-8.4	-8.58
TN7212	-9.8	-9.66	-8.8	-8.85	-9	-8.95
T0062	-9.7	-9.5	-10	-8.38	-8.6	-9.4
T0878	-9.7	-10.67	-10.8	-10.47	-8.9	-9.7
T11047	-9.7	-8.36	-10.4	-10.41	-8.8	-9.67
T1284	-9.7	-7.97	-8.7	-8.09	-7.8	-7.86
T15753	-9.7	-9.67	-10	-9.74	-8.7	-8.17
T1703	-9.7	-9.53	-9.4	-9.44	-8.1	-8.45
T17280	-9.7	-10.27	-8.7	-8.38	-7.8	-7.82
T19535	-9.7	-9.09	-8.2	-8.8	-8.4	-7.53
T2698	-9.7	-10.37	-10.7	-10.59	-9.7	-8.14
T2734	-9.7	-9.99	-11.6	-7.72	-10	-9.81
T2737	-9.7	-9.42	-10.9	-10.78	-8.8	-8.94
T2765	-9.7	-8.66	-10.1	-9.86	-10.2	-8.07
T2794	-9.7	-9.8	-9.5	-9.42	-9.2	-8.66
T2795	-9.7	-9.41	-10.6	-9.24	-8.9	-9.58
T2815	-9.7	-9.2	-10.8	-9.64	-9.4	-7.44
T2899	-9.7	-9.15	-9.4	-10.21	-8.6	-8.55
T2932	-9.7	-8.88	-9.6	-9.26	-8.2	-8.15
T3220	-9.7	-7.53	-7.6	-7.47	-8.5	-8.45
T3323	-9.7	-8.46	-9.8	-8.78	-8.1	-7.92
T3368	-9.7	-9.67	-10.9	-8.27	-10.5	-10.68
T3370	-9.7	-10.19	-10.3	-10.22	-9.2	-8.7
T3393	-9.7	-9.5	-8	-7.47	-7.5	-7.74
T3399	-9.7	-9.34	-10.3	-10.38	-8.7	-8.74
T3779	-9.7	-7.7	-9	-8.25	-7.5	-7.74
T3858	-9.7	-10.33	-8.1	-10.07	-8.7	-10.11
T3920	-9.7	-9.69	-10.5	-7.72	-9.2	-9.16
T3S0335	-9.7	-9.8	-10.8	-9.84	-8.8	-8.61
T3S1591	-9.7	-9.73	-9.6	-9.01	-9.6	-8.88
T4396	-9.7	-9.08	-9.6	-10.16	-8.4	-8.37
T4A2399	-9.7	-8.56	-9.2	-8.12	-8.7	-7.88
T4S0998	-9.7	-9.56	-9.4	-9.66	-9.9	-9.44
T5710	-9.7	-9.61	-10.3	-9.88	-9.3	-9.16
T5S0285	-9.7	-9.44	-10.7	-11.3	-10.5	-8.9
T5S2350	-9.7	-8.26	-8.7	-8.71	-8.5	-9
T6185	-9.7	-8.59	-9.4	-10.38	-9.2	-7.85
T6228	-9.7	-11.07	-11.2	-10.53	-9.1	-9.27
T6S0139	-9.7	-9.28	-9.8	-9.28	-7.9	-9.45
T6S0721	-9.7	-8.72	-9.4	-9.49	-9.6	-9.41
T6S2227	-9.7	-9.01	-10.1	-10.06	-9.4	-9.55
T8202	-9.7	-9.68	-11	-11.86	-9.8	-9.72
T9171	-9.7	-9.15	-8	-8.2	-7.8	-8.46
TN1029	-9.7	-8.37	-9.9	-9.28	-8.3	-7.71
TN1037	-9.7	-9.58	-9.2	-9.74	-7.7	-7.83
TN1049	-9.7	-8.87	-9.4	-7.84	-8.3	-8.1
TN1383	-9.7	-10.19	-9.7	-9.84	-8.5	-9.66
TN1677	-9.7	-10.41	-9	-9.58	-8.7	-8.88
TN1725	-9.7	-9.4	-10.4	-10.31	-9.1	-8.31
TN1772	-9.7	-9.24	-9.9	-9.17	-8.3	-8.46
TN1799	-9.7	-9.66	-9.7	-9.55	-8.6	-9.42
TN6864	-9.7	-9.13	-9.7	-9.76	-8.7	-8.73
TN7040	-9.7	-9.5	-9.5	-9.26	-9.1	-9.7
TN7070	-9.7	-9.59	-7.8	-9.31	-7.5	-7.58
TN7092	-9.7	-9.42	-10.9	-10.75	-9.3	-9.79
TN7121	-9.7	-9.28	-10.1	-8.14	-8.7	-7.86
T1330	-9.6	-9.23	-8	-7.66	-6.8	-7.22
T16943	-9.6	-9.52	-7.8	-7.68	-7.4	-7.53
T2777	-9.6	-8.69	-9.8	-8.55	-8.9	-7.28
T2871	-9.6	-9.75	-10.4	-10.39	-9	-9.43
T2872	-9.6	-9.84	-9.3	-7.6	-8.5	-8.1
T2915	-9.6	-9.63	-9.2	-9.19	-8.7	-8.83
T2938	-9.6	-9.54	-10.3	-9.64	-9.3	-9.25
T2S2335	-9.6	-9.62	-9.7	-9.4	-8.4	-8.11
T3388	-9.6	-9.16	-9.1	-9.05	-8.7	-8.15
T3415	-9.6	-8.66	-9.3	-9.08	-7.7	-7.99
T3665	-9.6	-8.91	-9.6	-8.9	-8.7	-8.88
T3671	-9.6	-9.55	-10.2	-7.4	-10.1	-8.53
T3771	-9.6	-9.2	-10.2	-9.37	-8.5	-8.82
T3826	-9.6	-8.7	-9.5	-9.01	-9.5	-8.01
T3848	-9.6	-9.64	-8.7	-8.45	-8.6	-8.45
T3851	-9.6	-9.29	-8.8	-10.24	-8.6	-8.63
T3881	-9.6	-8.87	-9.7	-9.64	-9.2	-9.21
T3889	-9.6	-8.82	-8.7	-8.78	-8.3	-7.94
T3S0509	-9.6	-8.44	-9.5	-9.61	-8.5	-8.76
T3S1227	-9.6	-10.04	-9.5	-8.77	-7.6	-8.93
T3S2325	-9.6	-10.37	-10.8	-9.4	-9.5	-9.69
T4S0969	-9.6	-9.65	-8.3	-8.12	-7.3	-7.56
T5666	-9.6	-10.4	-9.7	-9.97	-8.5	-9.53
T5S2205	-9.6	-9.59	-9.5	-9.91	-8.9	-8.82
T6S0840	-9.6	-9.58	-9.6	-9.59	-9.2	-8.64
T6S1423	-9.6	-9.76	-9.3	-9.45	-8.4	-8.37
T6S1657	-9.6	-9.41	-9.5	-9.14	-9.4	-9.38
T8201	-9.6	-8.41	-9.9	-9.76	-9.5	-9.62
T8287	-9.6	-9.51	-11.5	-11.45	-8.6	-8.71
T8671	-9.6	-9.76	-9.1	-8.74	-8.8	-8.87
TN1084	-9.6	-9.67	-9.4	-8.39	-7.9	-8.01
TN1480	-9.6	-9.1	-9.3	-8.77	-8.3	-8.32
TN1557	-9.6	-8.23	-9.9	-6.85	-7.6	-7.74
TN1611	-9.6	-9	-10.4	-9.05	-10.1	-8.27
TN1891	-9.6	-9.07	-9.6	-8.22	-8	-8.15
TN1937	-9.6	-8.73	-9.9	-9.18	-9.2	-8.68
TN2154	-9.6	-9.74	-9.9	-9.16	-8.4	-8.65
TN2296	-9.6	-10.23	-10	-8.36	-8.6	-8.44
TN2802	-9.6	-8.67	-9.1	-7.26	-9.6	-8.12
TN3500	-9.6	-9.89	-9.6	-9.05	-8.4	-8.51
TN6162	-9.6	-9.62	-9.7	-8.64	-8	-9.62
TN7039	-9.6	-10.02	-11	-10.84	-10.1	-10.03
TN7109	-9.6	-9.69	-9.7	-9.91	-8.9	-8.18
TQ0036	-9.6	-9.42	-10.6	-8.47	-9.2	-8.4
TQ0172	-9.6	-8.22	-10.3	-7.21	-8.9	-9.04
TQ0248	-9.6	-8.53	-9.8	-9.76	-8.6	-8.85
T0186	-9.5	-9.54	-6.7	-7.15	-8.6	-9.42
T0461	-9.5	-9.34	-8.3	-8.23	-7.6	-7.67
T0579	-9.5	-9.51	-7.1	-9.5	-9.3	-8.35
T0595	-9.5	-10.16	-10.9	-10.45	-9.9	-9.87
T13301	-9.5	-9.55	-10	-8.84	-10	-9.01
T13741	-9.5	-9.7	-10.6	-10.66	-9.1	-9.12
T13761	-9.5	-10.63	-11.2	-10.87	-10.1	-10.16
T1717	-9.5	-8.94	-8.5	-9.4	-8.2	-8.2
T22446	-9.5	-8.71	-10	-10.28	-9.2	-9.9
T2757	-9.5	-8.54	-9.9	-9.17	-8.9	-8.99
T2761	-9.5	-9.18	-10.6	-10.36	-10	-9.15
T2919	-9.5	-9.44	-9.4	-9.47	-8.3	-8.74
T2985	-9.5	-9.45	-10.4	-10.08	-8.9	-8.27
T2S0112	-9.5	-9.79	-10.7	-10.7	-9.2	-9.67
T2S0250	-9.5	-8.71	-9.6	-9.16	-9	-8.89
T3344	-9.5	-9.17	-7.7	-10.46	-9.5	-8.84
T3382	-9.5	-9.58	-9.4	-9.51	-8.8	-8.89
T3768	-9.5	-9.08	-9	-9.09	-8.8	-8.89
T3773	-9.5	-9.22	-9.5	-9.43	-9.3	-8.75
T3800	-9.5	-9.39	-10.6	-9.54	-10.6	-9.28
T3803	-9.5	-9.4	-11.4	-9.77	-10.1	-9.73
T3819	-9.5	-9.61	-7.9	-8.87	-7.8	-7.51
T3856	-9.5	-9.12	-8.8	-8.61	-8.3	-7.69
T3877	-9.5	-8.23	-10.1	-10.01	-8.2	-7.72
T3878	-9.5	-9.53	-10.9	-10.41	-9.7	-8.51
T3912	-9.5	-9.08	-9.4	-9.6	-8.2	-8.23
T3924	-9.5	-8.95	-7.8	-11.12	-9.1	-8.89
T3931	-9.5	-9.55	-8.9	-8.12	-8.3	-8.38
T3S1265	-9.5	-9.55	-9	-10	-10.1	-10.24
T3S2027	-9.5	-8.89	-10.5	-9.21	-9.3	-9.19
T3S2344	-9.5	-9.49	-9.2	-9.89	-8.2	-8.07
T41372	-9.5	-9.54	-8.7	-8.27	-7.6	-8.09
T4S0578	-9.5	-8.72	-9.8	-9.69	-9.3	-9.34
T4S0795	-9.5	-8.91	-8.6	-8.75	-8.4	-8.59
T4S1335	-9.5	-9.97	-10.4	-10.31	-9.7	-10.26
T4S1545	-9.5	-8.95	-9.5	-9.48	-8.2	-8.24
T5742	-9.5	-9.56	-9.7	-9.6	-8.1	-7.92
T5750	-9.5	-9.48	-8.9	-8.57	-8.2	-7.96
T5S0836	-9.5	-9.55	-10.6	-10.64	-9.6	-8.47
T5S0993	-9.5	-8.55	-8.4	-8.69	-8.3	-7.93
T5S1099	-9.5	-10.68	-11	-10.8	-9	-9.43
T5S1261	-9.5	-9.54	-9.8	-9.73	-7.7	-8.97
T5S1677	-9.5	-9.91	-11.5	-9.22	-8.6	-8.65
T5S2129	-9.5	-9.56	-11.6	-10.56	-10	-9.81
T5S2254	-9.5	-8.43	-10.1	-8.99	-8.5	-8.51
T6S0105	-9.5	-9.57	-8.3	-8.57	-8.6	-8.62
T6S0117	-9.5	-9.5	-9.5	-9.06	-9.3	-8.41
T6S0141	-9.5	-9.2	-10.1	-9.15	-9.7	-8.74
T6S0214	-9.5	-9.5	-8.5	-8.83	-8	-8.07
T6S0270	-9.5	-9.57	-9.7	-8.34	-8.5	-8.43
T6S1525	-9.5	-9.96	-11.1	-11.13	-10.3	-10.17
T6S1843	-9.5	-9.18	-8.7	-8.61	-7.9	-8.25
T7106	-9.5	-9.71	-10.1	-10.06	-7.8	-8.88
T8144	-9.5	-9.34	-9.1	-7.6	-6.8	-7.06
T8724	-9.5	-8.92	-9.2	-9.28	-9.3	-7.56
T8854	-9.5	-9.6	-10.1	-10.09	-9.7	-9
TMA0835	-9.5	-9.36	-10.2	-10.53	-8.6	-8.87
TN1453	-9.5	-9.68	-9	-9.06	-9.2	-8.8
TN1525	-9.5	-9.76	-9.5	-7.84	-8.5	-8.03
TN1560	-9.5	-9.28	-7.6	-6.74	-7.5	-7.11
TN1686	-9.5	-9.65	-9.6	-8.21	-9.2	-9.38
TN1722	-9.5	-9.57	-9.5	-8.56	-9.6	-9.31
TN1829	-9.5	-9.71	-9.9	-9.41	-9.4	-9.39
TN1921	-9.5	-9.57	-9.8	-7.39	-8.4	-9.17
TN2064	-9.5	-8.63	-9	-9.73	-9	-8.89
TN2103	-9.5	-9.57	-9.1	-7.57	-8.8	-8.88
TN2343	-9.5	-9.53	-10.4	-10.48	-9.1	-9.53
TN6705	-9.5	-8.47	-9.3	-8.28	-7.6	-7.54
TN6733	-9.5	-9.05	-8.2	-8.42	-8.8	-8.99
TN6989	-9.5	-9.61	-8.5	-7.83	-8.9	-7.12
TN7098	-9.5	-9.12	-9.5	-9.22	-8.5	-8.46
TN7112	-9.5	-10.39	-10	-11.26	-9.7	-9.65
TQ0171	-9.5	-8.69	-10.8	-8.11	-8.4	-9.12
T0772	-9.4	-8.54	-9.5	-9.57	-8.5	-8.64
T1027	-9.4	-9.31	-9.5	-8.47	-9.1	-8.09
T11676	-9.4	-9.03	-9.7	-8.24	-8.1	-7.95
T1273	-9.4	-9.04	-9.4	-8.42	-8.3	-8.18
T2543	-9.4	-9.13	-6.6	-7.03	-9.3	-9.34
T2814	-9.4	-9.26	-8.7	-8.17	-8	-7.87
T2844	-9.4	-7.83	-10.2	-7.99	-8.6	-7.84
T2901	-9.4	-9.35	-8.7	-9.92	-8.6	-7.29
T2961	-9.4	-9.44	-9.2	-8.91	-9.8	-7.79
T2P2898	-9.4	-9.37	-10.8	-9.67	-9.4	-9.14
T2S0731	-9.4	-9.39	-9.6	-8.24	-9.1	-8.41
T2S0886	-9.4	-9.52	-11.6	-10.49	-9.5	-9.45
T2S1840	-9.4	-9.02	-9.2	-9.2	-9.2	-8.91
T3025	-9.4	-8.45	-10	-10.24	-8.4	-8.57
T3672	-9.4	-9.42	-9.4	-7.99	-8.4	-8.42
T3793	-9.4	-8.77	-9.8	-9.55	-8.1	-7.91
T3813	-9.4	-8.47	-8.8	-8.87	-8.1	-8.28
T3821	-9.4	-8.66	-9.7	-9.57	-8.8	-9.1
T3868	-9.4	-9.23	-10.3	-9.88	-9.1	-8.84
T3898	-9.4	-9.48	-9.8	-8.28	-9	-9.12
T3913	-9.4	-9.37	-10.6	-9.54	-9.4	-9.11
T3S1251	-9.4	-9.4	-10.9	-10.32	-8.1	-7.96
T4237	-9.4	-9.46	-8.3	-8.38	-7.4	-7.39
T4S0039	-9.4	-10.11	-9.7	-10.14	-9.4	-9.47
T4S0590	-9.4	-7.6	-8.6	-7.47	-7.8	-7.58
T4S0797	-9.4	-9.44	-8.5	-8.55	-7.8	-7.89
T5575	-9.4	-8.81	-9.9	-9.72	-8.7	-7.69
T5691	-9.4	-8.92	-9.6	-9.17	-8.6	-8.31
T5702	-9.4	-8.52	-10.2	-10.11	-9.3	-7.7
T5S0384	-9.4	-9.36	-9	-9.3	-9	-7.8
T5S0669	-9.4	-9.51	-10.4	-9.96	-8.7	-9.82
T5S1963	-9.4	-9.4	-9.2	-8.78	-9.2	-8.16
T5S1982	-9.4	-8.41	-9.4	-9.63	-8.1	-8.03
T5S2195	-9.4	-9.39	-9.8	-7.79	-8.5	-8.58
T6817	-9.4	-8.18	-8.8	-7.92	-7.6	-7.37
T6S0444	-9.4	-9.04	-10.8	-9.64	-9.9	-10.43
T6S1653	-9.4	-9.12	-8.8	-9.28	-8	-7.19
T6S1879	-9.4	-7.92	-8	-8	-8.1	-7.17
T6S2140	-9.4	-9.21	-9.7	-8.56	-8.9	-8.8
T7024	-9.4	-10.18	-9.2	-9.27	-8.1	-8.16
T7094	-9.4	-8.47	-9.1	-8.67	-8.2	-8.21
T8114	-9.4	-8.47	-9.7	-9.43	-8.9	-9.58
TCS1772	-9.4	-8.23	-8.1	-8.25	-7.1	-7.21
TJS0856	-9.4	-8.37	-8.6	-7.6	-8	-7.15
TMS0879	-9.4	-9.4	-10.4	-8.28	-8.2	-8.23
TN1023	-9.4	-8.62	-8.3	-7.66	-7.5	-7.57
TN1092	-9.4	-9.46	-8.3	-7.53	-7.5	-7.27
TN1112	-9.4	-9.38	-9.5	-7.39	-8.7	-8.95
TN1113	-9.4	-8.85	-10.4	-8.17	-8.9	-8.48
TN1266	-9.4	-9.35	-9.4	-8.99	-9.1	-8.28
TN1278	-9.4	-8.74	-8.6	-8.99	-7.7	-7.32
TN1305	-9.4	-8.32	-10.1	-8.94	-8.5	-8.51
TN1325	-9.4	-9.31	-8.8	-8.7	-8.5	-8.57
TN1362	-9.4	-9.26	-10.2	-8.49	-9.2	-8.43
TN1600	-9.4	-9.57	-8.9	-8.44	-8.2	-7.83
TN1684	-9.4	-9.48	-10	-8.85	-8.2	-8.92
TN1702	-9.4	-8.75	-10.4	-9.42	-9.5	-7.64
TN1983	-9.4	-8.69	-10	-10.08	-9.4	-8.89
TN1990	-9.4	-8.47	-8.3	-9.14	-8.6	-8.15
TN2239	-9.4	-9.28	-9.9	-9.36	-9.2	-9.21
TN2461	-9.4	-9.08	-10.4	-8.16	-9.4	-9.4
TN2496	-9.4	-7.71	-9.3	-7.01	-7.5	-7.54
TN5443	-9.4	-9.45	-9.6	-9.06	-7.8	-7.43
TN5634	-9.4	-9.45	-8.9	-9.35	-8.5	-7.91
TN6729	-9.4	-9.9	-8.8	-8.72	-8.2	-7.98
TN7128	-9.4	-8.47	-8.1	-7.69	-8.3	-8.57
TN7130	-9.4	-8.91	-10.6	-10.67	-8.1	-8.44
T0148	-9.3	-9.1	-9.2	-8.29	-7.7	-8.29
T10689	-9.3	-9.27	-8.5	-8.64	-9.3	-8.61
T1155	-9.3	-9.38	-9.5	-8.95	-7.7	-9.3
T12164	-9.3	-9.43	-9.7	-9.53	-8.3	-8.14
T13299	-9.3	-9.38	-9.9	-8.85	-9.7	-9.32
T1738	-9.3	-8.24	-9.5	-8.66	-9.2	-7.73
T19768	-9.3	-9.86	-9.2	-10.13	-7.2	-7.4
T2142	-9.3		-9.8	-8.48	-8.1	-7.94
T2174	-9.3	-9.42	-9.5	-9.6	-9.2	-9.33
T2728	-9.3	-9.33	-8.9	-10.1	-9.5	-9.65
T2817	-9.3	-8.97	-10.3	-8.86	-7.9	-7.51
T2820	-9.3	-8.2	-9.6	-9.15	-8.5	-8.75
T2835	-9.3	-8.72	-9	-8.31	-8.3	-8.74
T2836	-9.3	-8.34	-9.6	-9.44	-9.2	-8.86
T2973	-9.3	-9.35	-9.6	-10.94	-8.1	-8.81
T2995	-9.3	-8.67	-8	-8.22	-7.1	-7.08
T2997	-9.3	-8.21	-9.2	-8.37	-8.7	-8.73
T2998	-9.3	-9.56	-9.7	-8.97	-9.3	-9.1
T2P2963	-9.3	-8.29	-8.1	-7.26	-7.7	-7.84
T2S0389	-9.3	-9.42	-9.7	-9.29	-9	-8.57
T2S0967	-9.3	-9.47	-9.9	-9.09	-10.9	-11.08
T2S0968	-9.3	-9.25	-9.5	-9.84	-8.9	-8.95
T2S1086	-9.3	-8.57	-10	-9.7	-9.6	-8.67
T2S1792	-9.3	-8.67	-9.3	-7.43	-7.5	-7.52
T2S2046	-9.3	-9.31	-9.6	-8.19	-7.9	-8
T3028	-9.3	-9.36	-8.6	-9.39	-8.6	-8.33
T3056	-9.3	-8.84	-9.6	-8.3	-7.9	-7.72
T3674	-9.3	-9.07	-9.7	-9.41	-8.9	-8.49
T3696	-9.3	-8.63	-9.1	-8.41	-8.3	-8.82
T3804	-9.3	-8.38	-8.8	-9.43	-9	-9
T3871	-9.3	-9.43	-8.4	-8.75	-7.6	-8.54
T3897	-9.3	-9.45	-9.5	-8.72	-9.3	-8.77
T3928	-9.3	-8.73	-8.7	-7.41	-8.2	-7.86
T3S0156	-9.3	-9.04	-10.1	-8.93	-7.7	-8.96
T3S1541	-9.3	-9.61	-9.5	-9.44	-7.9	-8.42
T4518	-9.3	-9.77	-9.4	-8.39	-8	-9.1
T4519	-9.3	-9.31	-9.3	-9.34	-8.3	-8.59
T4S1419	-9.3	-7.69	-7.8	-7.91	-7.9	-7.14
T4S2326	-9.3	-7.92	-10.2	-8.36	-8.6	-8.03
T5061	-9.3	-9.06	-9.1	-7.49	-8.1	-8.75
T5497	-9.3	-9.99	-10.4	-10.55	-10.1	-10.24
T5582	-9.3	-10.3	-7.7	-8.07	-7.1	-7.22
T5724	-9.3	-9.3	-10.1	-9.46	-9.4	-8.34
T5761	-9.3	-9.09	-9.4	-8.34	-9	-7.62
T5S0814	-9.3	-9.45	-8.6	-8.6	-7.8	-7.57
T5S1000	-9.3	-8.29	-8.6	-8.57	-8.2	-8.1
T5S1252	-9.3	-9.83	-8.8	-12.28	-9.6	-10.14
T5S1590	-9.3	-10.06	-10	-10.02	-9.4	-8.33
T5S1679	-9.3	-8.33	-9.5	-9.63	-9.4	-9.6
T5S2361	-9.3	-8.67	-8.7	-8.89	-7.8	-7.02
T6407	-9.3	-9.38	-8.1	-8.16	-7.4	-7.46
T6431	-9.3	-9.03	-9.3	-8.95	-7.6	-7.71
T6630	-9.3	-8.29	-9.5	-8.84	-8.6	-9.05
T6856	-9.3	-9.35	-8.5	-9.05	-7.5	-6.99
T6S0232	-9.3	-9.15	-8.7	-8.69	-8	-8.14
T6S1884	-9.3	-8.35	-8.5	-8.88	-8.2	-8.08
T7781	-9.3	-9.82	-10.4	-8.72	-9.4	-8.79
T7938	-9.3	-9.17	-8	-6.78	-7	-6.62
T8209	-9.3	-8.45	-7.5	-10.02	-8.6	-7.97
T8270	-9.3	-8.71	-8.8	-8.78	-8.2	-7.97
T8294	-9.3	-9.31	-11.3	-9.79	-8.9	-8.73
T8949	-9.3	-8.69	-10	-9.1	-8.6	-8.64
TJS0387	-9.3	-8.95	-9.4	-9.35	-8.8	-7.02
TMA2474	-9.3	-8.62	-9.5	-5.95	-7.4	-7.67
TMS0484	-9.3	-9.07	-8.2	-8.08	-8.3	-8.22
TMS1461	-9.3	-9.57	-9.7	-8.91	-8.5	-8.38
TN1014	-9.3	-9.27	-9.4	-10.94	-10.4	-8.22
TN1026	-9.3	-9.41	-8.8	-8.37	-8.9	-9
TN1091	-9.3	-9.88	-7.2	-8.5	-7.7	-6.98
TN1372	-9.3	-9.47	-9.5	-9.59	-8.3	-8.01
TN1418	-9.3	-9.3	-9.7	-8.68	-7.7	-8.34
TN1601	-9.3	-9.24	-7.6	-7.29	-7.2	-7.35
TN1984	-9.3	-9.55	-10.3	-10.04	-8	-8.3
TN2241	-9.3	-8.92	-8.7	-8.75	-8.2	-8.19
TN3131	-9.3	-9.2	-9.5	-8.85	-7.5	-7.95
TN3690	-9.3	-8.37	-9.7	-8.68	-8.7	-8.17
TN4674	-9.3	-9.29	-9.5	-8.17	-7.5	-7.84
TN5028	-9.3	-8.67	-9.5	-8.86	-8.6	-8.84
TN6740	-9.3	-7.67	-6.9	-7.93	-7	-7.69
TN7110	-9.3	-9.51	-9.8	-9.81	-9.6	-8.9
TQ0197	-9.3	-8.7	-9.6	-8.95	-8.8	-8.92
TQ0316	-9.3	-9.28	-8.9	-8.94	-8.4	-8.46
T0433	-9.2	-7.7	-9.1	-8.52	-7.8	-8.89
T0530	-9.2	-9.18	-8.4	-6.55	-8.5	-6.66
T1016	-9.2	-8.69	-7.6	-7.85	-6.6	-7.06
T125211	-9.2	-6.8	-6.5	-6.89	-8.6	-8.55
T1521	-9.2	-9.31	-9.7	-9.77	-8.6	-7.56
T1609	-9.2	-9.37	-11.6	-9.64	-8.8	-8.24
T1648	-9.2	-8.5	-8.3	-8.2	-6	-7.94
T2149	-9.2	-9.29	-7.8	-8.22	-7.4	-7.44
T2179	-9.2	-9.26	-9.1	-8.24	-8.1	-7.65
T2230	-9.2	-9.03	-9.2	-9.17	-8.2	-7.94
T23306	-9.2	-7.52	-9.3	-8.49	-7.6	-7.57
T2867	-9.2	-9.21	-10.4	-8.94	-8.7	-8.2
T2878	-9.2	-9.73	-9.3	-9.77	-8.5	-8.92
T2879	-9.2	-9.29	-9.4	-9.42	-9	-8.27
T2882	-9.2	-8.95	-9.4	-9.12	-9	-8.87
T2911	-9.2	-8.91	-10.5	-10.24	-8.6	-8.83
T2949	-9.2	-8.96	-8.1	-8.15	-7	-7.38
T3343	-9.2	-8.23	-8.2	-6.83	-7.1	-6.21
T3798	-9.2	-9.27	-9.3	-8.68	-8.6	-8.6
T3812	-9.2	-8.94	-10.1	-9.7	-8.8	-9.2
T3846	-9.2	-9.42	-9.5	-9.2	-8.1	-7.88
T3982	-9.2	-9.27	-9	-8.57	-8.8	-7.32
T3S1390	-9.2	-9.96	-9.8	-9.06	-9.9	-9.18
T4946	-9.2	-7.98	-8.2	-7.41	-8.1	-7.76
T4952	-9.2	-8.02	-9.1	-8.51	-8.6	-8.68
T4S0111	-9.2	-8.64	-9.1	-9.24	-8.3	-8.31
T5648	-9.2	-9.14	-8	-7.48	-7.9	-7.5
T5680	-9.2	-8.87	-9	-6.95	-8.7	-7.25
T5726	-9.2	-10.31	-9.2	-9.75	-8.8	-9.71
T5789	-9.2	-9.21	-9.1	-9.11	-8.7	-8.81
T6S1495	-9.2	-9.16	-9.9	-8.63	-8.3	-7.73
T7029	-9.2	-8.02	-8.6	-8.74	-7.6	-7.53
T7030	-9.2	-9.35	-10.7	-10.36	-8.8	-9.02
T7035	-9.2	-8.68	-9.3	-8.06	-8	-7.55
T7957	-9.2	-9	-8.5	-8.63	-6.8	-7.16
T8158	-9.2	-9.5	-10.3	-9.36	-8	-8.07
T8187	-9.2	-9.44	-8.5	-8.77	-8.1	-7.18
TL0006	-9.2	-9.23	-10.3	-10.14	-9.9	-9.16
TN1002	-9.2	-9.2	-8.8	-6.84	-7.5	-8.17
TN1008	-9.2	-8.18	-8.9	-8.01	-8.3	-9.25
TN1064	-9.2	-8.21	-8.7	-8.59	-8.9	-8.06
TN1076	-9.2	-9.03	-9.7	-10.28	-8.8	-8.52
TN1131	-9.2	-10.43	-9.7	-8.73	-9	-8.33
TN1137	-9.2	-9.09	-9.2	-7.59	-8.2	-7.91
TN1259	-9.2	-8.7	-9.4	-10.36	-9.1	-9.07
TN1414	-9.2	-8.56	-9.3	-8.71	-8.3	-8.15
TN1586	-9.2	-9.35	-8.4	-8.84	-8.2	-8.22
TN1928	-9.2	-9.02	-9.9	-9.78	-10.3	-9.71
TN1987	-9.2	-9.28	-7.9	-7.96	-6.8	-7.25
TN2023	-9.2	-9.35	-8.5	-8.55	-8.4	-8.55
TN2054	-9.2	-8.85	-9.7	-9.62	-8.5	-8.18
TN2105	-9.2	-9.34	-9.8	-9.72	-8.8	-8.86
TN2108	-9.2	-9.43	-11.7	-10.13	-9.4	-9.46
TN2206	-9.2	-9.28	-9.5	-9	-8.1	-8.1
TN2244	-9.2	-9.12	-9.3	-9.21	-8.6	-8.57
TN2252	-9.2	-9.51	-8.9	-8.89	-7.6	-8.29
TN4704	-9.2	-9.69	-10	-10.25	-9.1	-9.2
TN6490	-9.2	-7.81	-8.7	-9.13	-8.4	-8.82
TN6784	-9.2	-9.28	-9.3	-9.45	-9.1	-9.93
TN6787L	-9.2	-8.52	-7.6	-7.65	-7.2	-6.59
TN7067	-9.2	-9.27	-9.4	-9.41	-8.3	-7.55
TN7077	-9.2	-8.04	-10.3	-9.46	-8.9	-8.91
TQ0188	-9.2	-9.66	-10	-8.7	-10	-8.58
TQ0209	-9.2	-8.79	-8.2	-8.28	-7.7	-7.48
TQ0296L	-9.2	-8.16	-8.6	-7.5	-7.7	-7.71
T0268	-9.1	-9.4	-9.6	-8.65	-8.1	-8.13
T0791	-9.1	-9.97	-8.3	-9.09	-7.8	-8.07
T0800	-9.1	-8.81	-8.3	-7.61	-7.5	-7.6
T1075	-9.1	-8.9	-8.8	-10.47	-6.7	-7.31
T13640	-9.1	-9.08	-9.3	-8.28	-8.1	-7.01
T15824	-9.1	-8.97	-8.5	-7.11	-7.1	-7.65
T1686	-9.1	-8.11	-8.6	-7.37	-8.3	-7.84
T18930	-9.1	-8.51	-8.6	-7.43	-7.6	-6.21
T19924	-9.1	-9.25	-10.1	-9.41	-7.8	-8.07
T19962	-9.1	-9.34	-8.3	-7.06	-7.5	-7.65
T2175	-9.1	-8.61	-9.4	-9.4	-8.9	-8.11
T2778	-9.1	-9.12	-9.3	-9.25	-8.6	-7.6
T2838	-9.1	-9.1	-9.4	-7.1	-8.5	-8.62
T2854	-9.1	-8.95	-9.1	-8.97	-8.7	-8.86
T2856	-9.1	-9.07	-9.3	-8.97	-8.6	-8.12
T2937	-9.1	-8.49	-9.4	-9.55	-8.5	-8.07
T2987	-9.1	-9.29	-9.7	-6.94	-7.9	-7.91
T2991	-9.1	-9.13	-9.3	-9.51	-7.2	-7.94
T2S0410	-9.1	-8.06	-8.2	-6.67	-8.9	-8.28
T2S0663	-9.1	-9.52	-7.7	-7.5	-8.3	-6.25
T3027	-9.1	-9.04	-7.7	-10.09	-8.3	-8.2
T3054	-9.1	-10.16	-9.8	-10.24	-8.4	-9.33
T3151	-9.1	-8.31	-9.2	-9.06	-8.4	-8.29
T3319	-9.1	-9.13	-9.2	-9.03	-9	-7.95
T3333	-9.1	-8.68	-9.5	-9.45	-8.3	-8.37
T3342	-9.1	-8.45	-9.2	-9.32	-8.1	-8.82
T3402	-9.1	-9.59	-8.4	-10.1	-8.8	-8.49
T3429	-9.1	-8.24	-9	-8.74	-8.9	-8.13
T36914	-9.1	-9.15	-8.6	-7.8	-7.3	-6.79
T37101	-9.1	-9.13	-8	-6.97	-7	-7.05
T3777	-9.1	-9	-9.4	-7.57	-8	-7.94
T3847	-9.1	-8.62	-9.6	-8.19	-8	-7.51
T38815	-9.1	-9.12	-10.2	-9.82	-8.5	-8.14
T3882	-9.1	-9.04	-9.9	-9.24	-9.2	-9.13
T39049	-9.1	-8.58	-7.9	-10.45	-8.1	-8.34
T3910	-9.1	-9.06	-10.7	-9.19	-9.3	-8.48
T3916	-9.1	-8.82	-8.9	-9.22	-8.8	-8.59
T3923	-9.1	-9.08	-8.5	-8.7	-7.6	-7.62
T3S0137	-9.1	-9.03	-9.5	-10.25	-9.2	-9.18
T3S1628	-9.1	-9.23	-10.3	-10.4	-8.9	-8.81
T4803	-9.1	-8.58	-9.1	-9.56	-8.1	-8.92
T5807	-9.1	-10.05	-8.3	-8.66	-8.9	-8.8
T5S0331	-9.1	-9.19	-9.1	-9.1	-8.9	-8.85
T6702	-9.1	-8.9	-7.5	-8.32	-6.9	-7.91
T6S1256	-9.1	-10.45	-9	-10.39	-8.9	-9.04
T6S1485	-9.1	-9.85	-9.9	-9.19	-8.3	-8.27
T6S1676	-9.1	-9.27	-10.3	-10.3	-8.5	-8.7
T6S1966	-9.1	-8.49	-9	-8.85	-9	-9.01
T6S2246	-9.1	-9.11	-9.9	-9.93	-8.1	-8.94
T8160	-9.1	-8.94	-9.6	-9.45	-7.9	-8.12
T8245	-9.1	-8.57	-9	-8.51	-8.9	-8.15
TMA2270	-9.1	-9.07	-9	-9.07	-9.2	-7.21
TMS2171	-9.1	-9.12	-9.4	-6.95	-8.6	-8.13
TN1189	-9.1	-8.78	-8.2	-8.23	-8.7	-7.65
TN1249	-9.1	-8.47	-9.3	-8.33	-8.2	-8.2
TN1253	-9.1	-9.12	-6.9	-8.58	-7.6	-7.56
TN1343	-9.1	-9.12	-9.4	-9.43	-7.7	-8.18
TN1461	-9.1	-7.62	-9.3	-9.4	-8.7	-7.4
TN1487	-9.1	-9.11	-9.2	-9.49	-8.7	-9.37
TN1490	-9.1	-9.07	-9.1	-9.16	-8	-8.24
TN1589	-9.1	-9.37	-9.5	-9.55	-8.7	-8.77
TN1704	-9.1	-9.95	-10.2	-10.25	-8.8	-8.58
TN1721	-9.1	-8.57	-6.8	-7.57	-7.5	-7.79
TN1787	-9.1	-9.06	-8.4	-8.54	-8	-8.34
TN1803	-9.1	-9.36	-8.4	-8.31	-7.8	-8.24
TN1873	-9.1	-7.6	-8.4	-7.9	-7.7	-7.25
TN1936	-9.1	-8.87	-7.8	-9.88	-8.3	-9.02
TN2033	-9.1	-8.87	-9.6	-7.82	-8.1	-7.47
TN2071	-9.1	-9.08	-9.4	-7.98	-8.2	-7.95
TN2080	-9.1	-8.74	-8.7	-8.97	-7.2	-7.63
TN2091	-9.1	-8.54	-9.5	-9.18	-9.3	-9.71
TN2119	-9.1	-7.91	-9.5	-8.89	-9.2	-8.35
TN2130	-9.1	-9.84	-7.9	-9.74	-10.9	-10.96
TN2132	-9.1	-9.12	-8.8	-7.98	-7.4	-7.48
TN2139	-9.1	-8.4	-9.2	-9.01	-8.7	-8.87
TN2158	-9.1	-8.34	-7.1	-8.37	-9.2	-8.44
TN2260	-9.1	-8.85	-9.7	-9.56	-8.7	-8.79
TN2315	-9.1	-9.2	-8.3	-7.6	-7.8	-7.34
TN2546	-9.1	-9.87	-7.7	-8.51	-7.2	-7.82
TN3466	-9.1	-9.19	-7.5	-7.37	-6.9	-6.87
TN4234	-9.1	-8.93	-9.1	-9.14	-9.4	-6.98
TN5263	-9.1	-9.11	-9.1	-9.19	-7.9	-8.15
TN6393	-9.1	-8.3	-10.4	-9.97	-8.5	-8.29
TN6713	-9.1	-9.23	-10	-8.42	-8.8	-8.77
TN6774	-9.1	-8.88	-7.9	-8.51	-8.4	-9.22
TN6931	-9.1	-9.57	-9.6	-9.58	-9.8	-9.73
TN7028	-9.1	-9.17	-9.8	-9.2	-8.8	-8.81
TN7093	-9.1	-9.77	-7.9	-10.46	-8.4	-8.58
TN7117	-9.1	-8.8	-9.9	-9.08	-9.4	-8.16
TQ0099	-9.1	-8.64	-8.9	-8.9	-7.7	-7.45
TQ0264	-9.1	-9.09	-8.4	-8.43	-7.2	-7.15
T0036	-9	-8.37	-9	-8.91	-8.7	-8.31
T0176	-9	-8.76	-8.9	-7.46	-7.5	-7.35
T0685	-9	-8.88	-7.9	-7.84	-7	-7.58
T1121	-9	-7.71	-9.5	-7.45	-8.8	-8.92
T13822	-9	-8.42	-9.2	-8.85	-7.8	-7.83
T20712	-9	-10.4	-8.5	-7.75	-8	-8.31
T2742	-9	-7.72	-10.1	-7.77	-8.3	-7.17
T2816	-9	-8.99	-8.7	-7.01	-7.7	-7.26
T2822	-9	-8.26	-9.9	-8.91	-8.7	-8.71
T2858	-9	-8.94	-8.9	-8.59	-8.6	-8.37
T2996	-9	-9.13	-7.2	-7.21	-8.8	-7.69
T2S0029	-9	-8.64	-9.5	-8.88	-8.6	-8.02
T2S2043	-9	-8.27	-8.5	-8.4	-8.2	-7.17
T2S2295	-9	-8.97	-10.4	-11.58	-9.2	-9.57
T3159	-9	-8.95	-7.9	-7.12	-7	-7.78
T3673	-9	-7.78	-8.2	-6.76	-7.2	-6.96
T3820	-9	-8.84	-9.2	-9.23	-7.5	-7.81
T3828	-9	-9	-9	-9.01	-8.1	-7.51
T3830	-9	-8.46	-9.6	-7.48	-8.8	-8.22
T3845	-9	-8.19	-9.3	-8.65	-8.3	-7.05
T3S0136	-9	-8.84	-9.7	-9.35	-9.1	-8.93
T4115	-9	-8.37	-9.3	-9	-9	-7.81
T4953	-9	-9.17	-9	-7.7	-8.1	-7.34
T4955	-9	-8.97	-9.2	-8.27	-9	-8.32
T4956	-9	-8.75	-9	-7.8	-9.2	-9.09
T4S0779	-9	-8.25	-7.9	-6.84	-7.1	-7.11
T4S1312	-9	-9.17	-10.7	-10.66	-8.3	-8.35
T4S1615	-9	-9.33	-7.7	-8.96	-8.6	-8.15
T5147	-9	-8.63	-9.6	-8.94	-8.4	-8.33
T5693	-9	-8.31	-8.8	-7.73	-7.7	-7.43
T5703	-9	-8.89	-9.4	-9.5	-8.8	-8.11
T5748	-9	-8.57	-9.4	-7.11	-8.2	-8.04
T5778	-9	-8.99	-8.5	-8.27	-7.9	-7.91
T5781	-9	-9.06	-9	-8.93	-8.2	-7.76
T5790	-9	-7.89	-9.3	-7.96	-7.4	-7.01
T5S0689	-9	-9	-8.7	-8.82	-8.3	-8.37
T5S0833	-9	-8.93	-10.3	-10.34	-9.4	-9.53
T5S1988	-9	-9.25	-10.3	-8.12	-9.2	-6.85
T5S2139	-9	-8.58	-7	-8.7	-9.2	-8.26
T6413	-9	-8.29	-8.9	-8.68	-8	-7.78
T6518	-9	-8.19	-8.3	-7.4	-7.9	-8.05
T6560	-9	-9.23	-8.9	-8.92	-9.3	-9.33
T6943	-9	-9.08	-9.5	-9.57	-7.9	-7.15
T6S0234	-9	-7.97	-8.4	-7.49	-7.7	-7.42
T6S0627	-9	-8.08	-8.4	-8.41	-7.9	-7.94
T6S0722	-9	-8.97	-9	-9.08	-8.7	-8.82
T6S0923	-9	-9.58	-10	-9.91	-8.9	-10.3
T6S1315	-9	-9.11	-8.4	-8.05	-8	-8.11
T7960	-9	-8.63	-8.1	-8.02	-7.4	-7.16
T8036	-9	-8.77	-8.6	-7.61	-6.9	-6.76
T8190	-9	-9.08	-8.7	-8.51	-8.7	-7.63
T8210	-9	-8.59	-8.9	-8.97	-8.2	-8.37
TCS1188	-9	-9.36	-9.2	-8.72	-8.4	-8.09
TJS0328	-9	-9.17	-8.9	-8.19	-9.5	-8.65
TJS0405	-9	-8.99	-8.2	-7.38	-7.6	-7.18
TMS2180	-9	-8.91	-7.2	-7.14	-7.1	-6.86
TN1012	-9	-8.89	-9.2	-9.26	-9	-9
TN1012L	-9	-8.97	-10.1	-9.21	-7.7	-9.29
TN1030	-9	-8.76	-9.4	-9.29	-9.8	-9.83
TN1056	-9	-8.28	-8.4	-8.83	-8.1	-9.28
TN1081	-9	-9.13	-8.7	-8.91	-7.1	-6.78
TN1087	-9	-9.1	-9.2	-8.18	-7.9	-7.99
TN1213	-9	-8.96	-9	-7.84	-7.2	-6.82
TN1419	-9	-8.74	-9	-8.96	-9.2	-6.99
TN1425	-9	-9.75	-10.3	-9.73	-10.3	-10.32
TN1440	-9	-8.95	-9.1	-8.15	-8.3	-8.53
TN1494	-9	-9.17	-9.4	-9.5	-8.3	-8.34
TN1736	-9	-8.69	-9.4	-9.29	-8.9	-8.83
TN1770	-9	-9.7	-8.4	-9.56	-9.1	-8.32
TN1788	-9	-9.07	-9.3	-8.58	-8.8	-8.2
TN1895	-9	-9.04	-8.8	-7.41	-9	-7.58
TN2100	-9	-9.04	-8.6	-8.38	-8	-8.07
TN2261	-9	-9.51	-8.9	-8.08	-7.1	-6.91
TN2683	-9	-9.14	-9.4	-9.66	-7.1	-7.32
TN3209	-9	-8.66	-9.4	-8.83	-9.2	-8.96
TN5503	-9	-9.39	-9.9	-8.66	-8.7	-8.06
TN6457	-9	-8.8	-9.8	-9.72	-7.8	-9.77
TN6738	-9	-9.15	-9.9	-8.67	-9.3	-9.41
TN6739	-9	-8.18	-8.2	-8.26	-8.5	-6.64
TN6769	-9	-9.02	-8.6	-8.54	-9.1	-9.43
TN7057	-9	-9.1	-10	-9.18	-9.8	-10.14
TN7076	-9	-9.32	-8.8	-8.38	-8.2	-7.7
T0465	-8.9	-8.93	-8.6	-8.58	-7.8	-7.84
T0522	-8.9	-8.4	-8.7	-9.6	-9	-8.5
T0607	-8.9	-8.96	-8.3	-7.56	-7.1	-6.74
T0724	-8.9	-8.17	-8.5	-8.54	-8.1	-7.06
T0851	-8.9	-8.99	-8.1	-8.13	-7.2	-7.33
T1011	-8.9	-10.65	-10.2	-9.94	-7.9	-8.08
T1174	-8.9	-9.16	-9.3	-9.22	-8.1	-7.39
T13500	-8.9	-7.61	-8.5	-8.23	-7.8	-7.41
T14291	-8.9	-8.67	-9.7	-8.03	-8.1	-6.6
T1737	-8.9	-7.06	-8.9	-8.4	-8.1	-7.29
T19931	-8.9	-9.19	-8.6	-8.52	-7.6	-7.68
T2177	-8.9	-9.01	-9.1	-9.21	-8.9	-8.71
T2565	-8.9	-8.44	-8.8	-7.6	-8	-8.09
T2749	-8.9	-7.69	-8.5	-8.26	-8.1	-7.87
T2758	-8.9	-7.83	-7.1	-8.47	-7.7	-7.81
T2767	-8.9	-9.06	-10	-9.83	-8	-8.91
T2804	-8.9	-9.06	-9	-9.11	-8.9	-7.95
T2805	-8.9	-6.82	-9.7	-7.73	-9.4	-7.31
T2873	-8.9	-8.78	-9.1	-8.26	-8.9	-8.42
T2885	-8.9	-8.48	-9.1	-9.03	-9.1	-9.12
T2898	-8.9	-8.48	-9.2	-7.37	-7.4	-7.22
T2S0271	-8.9	-8.38	-7.8	-8.06	-7.9	-8.76
T2S2003	-8.9	-9.67	-9.7	-9.65	-9.2	-9.15
T3090	-8.9	-9.01	-8.2	-6.87	-6.8	-6.67
T3150	-8.9	-8.82	-9	-8.42	-8.3	-7.61
T3488	-8.9	-7.78	-8.3	-8.4	-7.5	-7.64
T3600	-8.9	-9.26	-9	-8.93	-7.5	-7.97
T3790	-8.9	-9.59	-10	-9.09	-8.5	-9.32
T3822	-8.9	-7.72	-8.6	-8.7	-8.2	-7.63
T3834	-8.9	-8.86	-8.9	-8.94	-7.8	-8.23
T3905	-8.9	-8.79	-8.9	-8.89	-8.5	-8.14
T3933	-8.9	-8.27	-8.2	-8.64	-7.3	-7.01
T3S1589	-8.9	-8.94	-9.6	-9.6	-7.8	-8.52
T3S2007	-8.9	-8.54	-9	-8.34	-6.3	-6.59
T4136	-8.9	-8.41	-8.4	-8.52	-7.5	-7.44
T4241	-8.9	-9.51	-8.4	-8.49	-7.5	-7.25
T4S0290	-8.9	-9.38	-10.1	-9.52	-8.4	-8.55
T4S1422	-8.9	-8.84	-9.2	-6.5	-7.3	-8.19
T4S1469	-8.9	-8.92	-9.3	-9.18	-7.9	-7.59
T5514	-8.9	-9.06	-8.3	-8.81	-8.3	-8.32
T5711	-8.9	-8.39	-9.7	-9.76	-8.2	-8.4
T5787	-8.9	-9.31	-9.7	-8.01	-9.3	-9.44
T5S0761	-8.9	-8.56	-9	-7.79	-7.8	-7.9
T5S1025	-8.9	-9.07	-11.5	-10.61	-9.6	-9.48
T5S1058	-8.9	-8.86	-8.6	-8.84	-7.9	-8.05
T5S1895	-8.9	-8.1	-8.2	-7.4	-7.6	-7.23
T5S2178	-8.9	-8.89	-9.1	-9.19	-8.1	-8.22
T5S2204	-8.9	-7.61	-9.2	-9	-8.4	-8.62
T5S2343	-8.9	-8.91	-9.1	-8.25	-8.9	-8.95
T6429	-8.9	-8.66	-9.1	-8.98	-9.5	-9.58
T6S1371	-8.9	-8.88	-9.2	-8.44	-8.3	-8.41
T6S1538	-8.9	-8.15	-8.7	-8	-7.8	-9.21
T6S1543	-8.9	-8.77	-7	-7.94	-7.8	-7.83
T7031	-8.9	-9.62	-9.3	-9.45	-8.8	-7.69
T7732	-8.9	-8.9	-9	-8.46	-9.5	-8.39
T7992	-8.9	-8.86	-8.6	-7.57	-8.5	-7.44
T7999	-8.9	-8.74	-8.5	-8.21	-8.2	-6.61
T8182	-8.9	-9.15	-8.2	-7.39	-8.3	-8.05
T8188	-8.9	-8.23	-8.4	-8.4	-7.9	-8.18
T8196	-8.9	-9.02	-9.2	-9.26	-7.3	-7.09
T8288	-8.9	-7.27	-8.1	-7.96	-6.8	-7.32
T8293	-8.9	-8.2	-7.2	-7.71	-6.5	-6.73
TJS0368	-8.9	-8.84	-9.1	-8.41	-8	-8.57
TJS0928	-8.9	-9.43	-8.3	-10.52	-8.5	-9.04
TN1035	-8.9	-8.1	-8.6	-7.89	-7.7	-7.5
TN1296	-8.9	-8.35	-8.9	-8.47	-7.7	-7.59
TN1355	-8.9	-8.21	-9.3	-9.44	-8	-8.18
TN1516	-8.9	-8.82	-9.5	-9.15	-8.3	-8.05
TN1580	-8.9	-8.43	-8.4	-6.51	-8.6	-7.11
TN1652	-8.9	-9.11	-9.6	-9.61	-7.5	-7.03
TN1712	-8.9	-8.44	-9.6	-9.5	-8.2	-7.91
TN1970	-8.9	-8.88	-9.7	-9.75	-9.1	-10.14
TN2269	-8.9	-8.38	-7.4	-9.66	-6.4	-7.09
TN2283	-8.9	-8.7	-7.6	-8.01	-7.6	-7.52
TN2289	-8.9	-10.4	-11.9	-10.88	-8.8	-9.39
TN2341	-8.9	-9.13	-9.4	-9.16	-8.4	-8.19
TN2356	-8.9	-8.34	-7.6	-8.38	-8	-8.56
TN3243	-8.9	-8.63	-9.4	-7.24	-8	-9.18
TN5118	-8.9	-8.82	-6	-6.46	-9.8	-9.55
TN5891	-8.9	-8.5	-7.7	-7.37	-6.9	-6.54
TN6778	-8.9	-8.78	-9.6	-9.83	-7	-7.67
TN6909	-8.9	-8.14	-8.4	-8.53	-7.7	-7.8
TN7038	-8.9	-8.08	-9.1	-8.36	-8.1	-7.68
TQ0160	-8.9	-8.81	-8.9	-7.5	-7.9	-7.89
TQ0185	-8.9	-8.9	-8.9	-8.23	-7.1	-7.27
TQ0201	-8.9	-8.04	-8.7	-8.8	-7.8	-7.91
TQ0217	-8.9	-8.21	-10.1	-6.58	-7.6	-7.59
TQ0249	-8.9	-8.94	-8.9	-8.88	-8.2	-8.21
T0344L	-8.8	-8.28	-9.1	-8.68	-7.6	-7.54
T0966	-8.8	-8.87	-10.2	-10.09	-11.1	-8.18
T10117	-8.8	-8.82	-9.5	-6.52	-7.3	-6.91
T10993	-8.8	-8.24	-9.1	-9.17	-8.3	-8.3
T11218	-8.8	-8.85	-10.8	-8.75	-10.4	-10.4
T1168	-8.8	-9.01	-8.9	-7.69	-7.4	-7.33
T13082	-8.8	-9.39	-10.1	-10.15	-7.7	-8.42
T1411	-8.8	-8.74	-8.4	-6.83	-7	-6.58
T1704	-8.8	-8.71	-9	-8.92	-8.1	-8.19
T20225	-8.8	-7.59	-9.2	-9.24	-7.9	-8.23
T21883	-8.8	-8.9	-8.3	-8.14	-7.9	-7.96
T2713	-8.8	-7.77	-9.4	-8.72	-7.6	-7.79
T2718	-8.8	-8.83	-8.3	-7.91	-7.1	-6.98
T2720	-8.8	-9.51	-9.9	-9.44	-8.4	-8.39
T2859	-8.8	-7.97	-8.5	-8.66	-8.2	-7.54
T2933	-8.8	-8.43	-8.7	-6.2	-7.8	-6.94
T2964	-8.8	-8.9	-9	-8.9	-9.3	-8.74
T2970	-8.8	-8.1	-10.4	-8.95	-7.9	-7.04
T29756	-8.8	-8.61	-9.1	-9.18	-7.6	-7.58
T2S0843	-8.8	-8.83	-8.9	-7.38	-8.7	-8.77
T2S1749	-8.8	-8.66	-9.4	-9.08	-8.2	-8.1
T3321	-8.8	-9.12	-9.7	-9.77	-8.3	-8.36
T33508	-8.8	-8.13	-8.9	-7.93	-8.1	-6.82
T3384	-8.8	-8.5	-9.1	-7.59	-7.7	-7.99
T3396	-8.8	-8.21	-9.4	-9.62	-8.8	-7.51
T3667	-8.8	-9.35	-9.2	-8.7	-7.9	-7.53
T3824	-8.8	-8.77	-9.2	-8.38	-7.4	-7.3
T3866	-8.8	-9.04	-9.3	-8.91	-7.1	-6.49
T3867	-8.8	-8.52	-8.8	-7.34	-8.1	-7.7
T3872	-8.8	-9.25	-9.3	-10.71	-8.2	-7.67
T3981	-8.8	-8.75	-8.8	-8.8	-8.2	-7.7
T3S0057	-8.8	-7.84	-8.8	-7.97	-8	-8.14
T3S0872	-8.8	-8.85	-9.4	-9.01	-8.1	-7.93
T3S1729	-8.8	-8.88	-7.5	-8	-7.8	-7.19
T3S1775	-8.8	-8.82	-8.8	-6.51	-8.3	-8.38
T3S1852	-8.8	-8.88	-9	-8.63	-8.2	-8.24
T3S1957	-8.8	-7.94	-9.7	-8.9	-8.3	-8.33
T4S0398	-8.8	-8.66	-9.3	-7.62	-8.1	-8.21
T4S0675	-8.8	-9.76	-9.9	-8.37	-9.5	-8.24
T4S0999	-8.8	-9.28	-8.7	-7.34	-8.1	-8.16
T5043	-8.8	-8.62	-9.1	-9	-9.1	-7.13
T5119	-8.8	-8.67	-9.5	-9.51	-9.6	-8.49
T5708	-8.8	-8.41	-8.7	-8.48	-8.4	-8.48
T5743	-8.8	-7.6	-8.3	-8.3	-8	-7.21
T5779	-8.8	-8.36	-8	-7.18	-8.5	-6.97
T5783	-8.8	-10.59	-10.5	-8.09	-8.7	-8.26
T5809	-8.8	-8.44	-9.2	-8.51	-9	-8.54
T5S0229	-8.8	-8.39	-8.9	-8.92	-8.2	-8.21
T5S1177	-8.8	-8.34	-9	-8.79	-8.6	-8.48
T5S1286	-8.8	-8.82	-8	-7.76	-8.1	-7.33
T6S0654	-8.8	-8.88	-8.2	-6.78	-7.6	-7.69
T6S1101	-8.8	-8.84	-10.1	-8.89	-8.7	-8.9
T6S1500	-8.8	-7.84	-8.1	-8.17	-8.3	-8.16
T6S1587	-8.8	-9.09	-9.1	-9.24	-8.7	-8.8
T6S2038	-8.8	-8.97	-8.9	-10.47	-8.1	-8.4
T7027	-8.8	-8.12	-8.5	-7.9	-7.8	-7.38
T7028	-8.8	-9.19	-9.5	-9.5	-8.5	-7.9
T7132	-8.8	-8.61	-8.5	-8.53	-6.7	-6.98
T7177	-8.8	-8.22	-8.8	-7.12	-7.3	-7.14
T7472	-8.8	-8.43	-8.5	-6.48	-8.1	-7.44
T7529	-8.8	-8.6	-10.1	-10.29	-8	-8.16
T7907	-8.8	-8.64	-8.6	-7.8	-6.9	-6.44
T7984	-8.8	-8.7	-8.5	-8.32	-8.4	-7.37
T8130	-8.8	-7.67	-7.9	-8.17	-7.6	-7.64
T8203	-8.8	-7.45	-8.3	-8.35	-7.9	-7.37
T8246	-8.8	-8.57	-8.4	-8.17	-7.6	-7.49
T8254	-8.8	-8	-8.6	-8.16	-7.1	-6.05
T8260	-8.8	-8.49	-8.7	-8.79	-8.8	-7.45
TN1017	-8.8	-8.45	-9.2	-9.33	-8.6	-8.91
TN1031	-8.8	-7.93	-8.2	-7.99	-7.1	-6.85
TN1068	-8.8	-9.56	-9.4	-7.54	-8	-8.11
TN1255	-8.8	-8.69	-9.1	-8.66	-8.2	-8.33
TN1273	-8.8	-8.65	-9.1	-9.12	-8.8	-8.08
TN1295	-8.8	-8.67	-9.4	-8.84	-9.5	-9.61
TN1299	-8.8	-8.81	-9	-8.16	-8.5	-7.26
TN1417	-8.8	-8.07	-6.8	-6.82	-8.5	-8.46
TN1438	-8.8	-8.96	-9.8	-8.77	-9.1	-8.27
TN1823	-8.8	-8.66	-10	-10.2	-8.9	-8.87
TN2008	-8.8	-8.56	-9	-9.11	-8.2	-7.9
TN2246	-8.8	-8.84	-9.3	-8.54	-8.3	-8.14
TN2357	-8.8	-7.63	-8.5	-9.04	-8.2	-7.16
TN2883	-8.8	-8.72	-8.7	-8.84	-7.6	-6.3
TN3091	-8.8	-8.87	-8.8	-8.51	-8.2	-8.22
TN4569	-8.8	-8.66	-9.5	-9.08	-8.3	-8.3
TN4818	-8.8	-8.89	-7.9	-8.47	-7.8	-7.95
TN4943	-8.8	-8.85	-8.9	-9.67	-7.8	-8.17
TN5225	-8.8	-9.28	-9.5	-9.01	-8.7	-9.32
TN6715	-8.8	-9.41	-8.5	-8.14	-7	-7.12
TN6720	-8.8	-8.67	-9.8	-8.1	-8	-7.32
TN6772	-8.8	-7.83	-8.6	-8.82	-7.7	-7.42
TN7043	-8.8	-7.39	-8.6	-8.88	-8.3	-8.3
TN7104	-8.8	-7.07	-9.3	-9.27	-8.6	-7.2
TN7215	-8.8	-9.72	-10.1	-10.28	-9.5	-9.54
TQ0089	-8.8	-8.55	-9.5	-8.89	-8.6	-8.71
TQ0096	-8.8	-8.67	-8.9	-8.14	-7	-7.12
TQ0218	-8.8	-8.23	-7.5	-8.94	-6.2	-7.29
TQ0295	-8.8	-9.12	-9.2	-9.28	-8.2	-7.65
T0144	-8.7	-8.7	-7.8	-7.64	-8.8	-7.52
T0771	-8.7	-7.65	-9.2	-7.99	-8.4	-8.19
T0856	-8.7	-9.06	-8.2	-8.07	-7.6	-7.71
T0896	-8.7	-8.03	-8.8	-8.55	-7.2	-9.06
T0937	-8.7	-7.91	-8.5	-8.09	-7.8	-7.07
T1181	-8.7	-8.89	-9.9	-9.36	-8.2	-8.15
T1238	-8.7	-8.86	-8.4	-8.46	-7.3	-7.46
T12796	-8.7	-8.43	-8.2	-8.34	-8.4	-8.48
T13265	-8.7	-8.78	-8.4	-6.5	-7.6	-7.61
T13302	-8.7	-8.63	-8.4	-8.54	-6.5	-8.7
T13768	-8.7	-7.98	-9	-8.55	-7.3	-7.57
T16016	-8.7	-8.71	-9.7	-7.65	-8.6	-8.17
T19431	-8.7	-8.65	-8.8	-7.41	-8.2	-8.16
T2738	-8.7	-8.06	-8.9	-7.93	-6.6	-6.97
T2756	-8.7	-7.49	-9.3	-8.86	-7.4	-7.37
T2768	-8.7	-9.64	-10.9	-9.36	-9.3	-8.41
T2832	-8.7	-6.83	-7.3	-6.89	-7.2	-7.46
T2837	-8.7	-8.75	-8.8	-8.45	-8.8	-9.09
T2843	-8.7	-7.71	-8.3	-8.38	-8	-8.05
T2845	-8.7	-8.42	-8.5	-8.56	-7.9	-7.78
T2869	-8.7	-8.48	-8.3	-8.41	-7.5	-7.32
T2891	-8.7	-9.99	-9.6	-9.6	-9	-8.37
T2992	-8.7	-8.76	-8.9	-8.08	-8.4	-8.49
T2S0257	-8.7	-8.72	-9	-8.95	-8.2	-7.87
T2S1040	-8.7	-9.09	-8.9	-9.19	-8	-8.13
T2S2173	-8.7	-8.28	-8.8	-8.84	-8.8	-8.86
T3002	-8.7	-8.67	-9	-8.98	-8	-7.4
T3236	-8.7	-9.15	-7.3	-8.07	-6.4	-6.71
T3325	-8.7	-8.66	-9.1	-7.71	-8.6	-7.66
T3327	-8.7	-7.94	-8.5	-6.36	-7.7	-6.45
T3386	-8.7	-8.75	-9.3	-9.16	-8.4	-8.44
T3668	-8.7	-8.76	-8.8	-8.67	-9	-6.76
T3861	-8.7	-9.3	-8.9	-9.4	-7.9	-9.56
T3S0012	-8.7	-8.8	-8.8	-9.36	-7	-7.43
T3S0645	-8.7	-8.58	-9.7	-9.51	-7.8	-8.05
T3S1916	-8.7	-7.42	-8.3	-7.96	-7.9	-7.84
T4586	-8.7	-8.86	-9.1	-8.68	-8.5	-8.34
T4601	-8.7	-8.62	-8.8	-7.46	-6.6	-7.26
T4962	-8.7	-9.91	-8	-9.38	-8.6	-9.26
T4S0536	-8.7	-7.76	-7.2	-7.14	-7.4	-7.02
T4S0878	-8.7	-7.59	-8	-8.05	-8.2	-7.29
T4S2014	-8.7	-7.86	-7.2	-8.7	-8	-7.23
T5765	-8.7	-8.57	-9.5	-8.54	-8.9	-8.97
T5S0018	-8.7	-8.79	-8	-8.68	-8	-8.1
T5S0167	-8.7	-8.82	-7.4	-7.62	-6.6	-6.72
T5S0802	-8.7	-8.68	-8	-7.65	-7.1	-6.96
T5S0803	-8.7	-7.82	-6.9	-8.35	-7.1	-7.73
T5S1467	-8.7	-8.9	-10	-9.66	-7.9	-8.81
T5S2245	-8.7	-9.54	-9.4	-9.52	-8.6	-8.72
T6S0781	-8.7	-7.85	-8.6	-7.16	-7.2	-6.91
T6S1487	-8.7	-10.1	-11.5	-11.6	-8.3	-9.17
T6S1885	-8.7	-8.74	-8.3	-8.32	-8.1	-8.25
T6S2243	-8.7	-9.18	-9	-8.57	-9	-8.99
T8035	-8.7	-8.68	-8.6	-8.67	-9	-7.52
T8169	-8.7	-7.61	-8	-6.34	-7.8	-7.79
T8179	-8.7	-8.62	-9.9	-9.02	-10.2	-9.46
T8206	-8.7	-8.74	-9.5	-7.72	-8.2	-7.34
T8268	-8.7	-8.56	-8.7	-8.56	-8.1	-7.66
T9057	-8.7	-8.13	-7.8	-6.52	-7.2	-7.05
TL0013	-8.7	-8.76	-8.6	-6.69	-8.5	-8.49
TN1039	-8.7	-8.7	-9.2	-7.83	-7.7	-7.91
TN1097	-8.7	-8.38	-9	-8.85	-8.3	-7.99
TN1261	-8.7	-8.63	-9.5	-8.75	-7.6	-7.26
TN1369	-8.7	-8.81	-8.6	-7.51	-7.8	-7.93
TN1410	-8.7	-8.7	-9	-8.71	-8.6	-8.66
TN1511	-8.7	-8.69	-8.4	-7.64	-8.5	-8.54
TN1529	-8.7	-8.51	-7.7	-8.3	-6.8	-7.39
TN1569	-8.7	-8.56	-9.3	-7.81	-7.1	-7.14
TN1968	-8.7	-9.18	-9.9	-8.74	-7.8	-7.49
TN2024	-8.7	-8.73	-8.6	-8.52	-8.1	-8.04
TN2237	-8.7	-8.48	-8.9	-9	-7.3	-9.26
TN2247	-8.7	-8.78	-9.2	-9.2	-8.9	-8.14
TN2277	-8.7	-8.65	-9	-8.38	-8.2	-8.06
TN2279	-8.7	-8.7	-8.2	-7.39	-7.2	-7.35
TN2354	-8.7	-8.05	-7.9	-7.92	-6.8	-6.12
TN2773	-8.7	-7.57	-8.7	-7.99	-9	-9.11
TN4614	-8.7	-8.61	-7.9	-7.94	-7.3	-6.34
TN7060	-8.7	-8.81	-9	-8.02	-8.4	-8.46
TN7123	-8.7	-7.96	-7.9	-7.98	-8.1	-7.89
TQ0165	-8.7	-8.75	-8.4	-7.27	-7.2	-7.05
TWS0704	-8.7	-7.75	-7.8	-7.45	-6.9	-7.21
TWS1613	-8.7	-7.7	-9.1	-9.22	-7.6	-7.81
T0254	-8.6	-8.77	-7.8	-6.78	-6.8	-6.71
T0822	-8.6	-9.15	-8	-8.07	-7.8	-7.48
T0981	-8.6	-8.71	-8.7	-8.76	-7.6	-8.1
T11811	-8.6	-7.93	-8.5	-8.25	-6.7	-7.4
T12142	-8.6	-8.1	-9.2	-9.33	-8.7	-8.96
T12564	-8.6	-7.76	-9.2	-8.04	-7.3	-7.28
T13350	-8.6	-8.12	-8.4	-7.76	-7.9	-7.58
T13851	-8.6	-8.26	-8.9	-8.87	-7.6	-7.34
T2750	-8.6	-7.25	-8.2	-8.27	-7.4	-7.47
T2865	-8.6	-8.71	-8.6	-8.52	-8.2	-8.22
T2866	-8.6	-7.58	-8	-8.01	-8.3	-7.99
T2S0531	-8.6	-8.66	-7.8	-7.78	-7.2	-7.13
T2S1396	-8.6	-8.75	-9.9	-8.76	-8.6	-7.72
T2S1975	-8.6	-9.57	-8	-7.8	-8.1	-7.31
T2S2211	-8.6	-8.24	-8.8	-9.14	-8.4	-7.85
T2S2215	-8.6	-6.77	-8.8	-7.2	-8.4	-7.79
T3248	-8.6	-8.5	-7.9	-8.7	-8.2	-7.93
T3371	-8.6	-8.51	-9	-8.23	-8.1	-7.61
T3404	-8.6	-9.2	-9.4	-9.83	-8.5	-7.98
T3769	-8.6	-8.38	-9.2	-9.07	-7.9	-7.89
T3772	-8.6	-8.62	-8.9	-8.51	-7.9	-8.1
T3774	-8.6	-10.29	-11.5	-11.49	-9.6	-9.49
T3791	-8.6	-8.71	-8.7	-8.45	-7.9	-7.24
T3806	-8.6	-8.6	-9.2	-7.06	-7.9	-7.78
T3857	-8.6	-8.47	-7.9	-7.8	-7	-6.83
T3911	-8.6	-9.82	-11.2	-11.21	-8	-9.26
T3S1858	-8.6	-9.02	-6.9	-6.97	-6.2	-6.21
T4000	-8.6	-8.15	-8.8	-8.86	-7.3	-6.92
T4S0692	-8.6	-7.96	-10.8	-9.21	-8.1	-8.58
T5688	-8.6	-8.27	-8.3	-7.76	-7.1	-7.27
T5690	-8.6	-8.59	-8.9	-8.79	-8	-7.88
T5773	-8.6	-7.84	-9	-8	-7.8	-7.77
T5798	-8.6	-8.43	-9.5	-7.57	-9.1	-8.48
T5S0168	-8.6	-8.71	-7.7	-7.81	-6.8	-6.63
T5S0777	-8.6	-7.89	-7.9	-7.92	-7.3	-7.33
T5S1331	-8.6	-8.49	-9.1	-9.2	-8.6	-7.54
T5S1645	-8.6	-8.75	-8.1	-8.01	-8.1	-8.23
T6S0109	-8.6	-8.68	-9.3	-9.23	-8.8	-8.45
T6S0743	-8.6	-8.47	-9.2	-8.86	-7.6	-8.53
T6S1010	-8.6	-8.19	-7.9	-6.42	-6.4	-6.31
T6S1369	-8.6	-8.01	-9.4	-7.01	-9.2	-9.32
T6S1880	-8.6	-8.64	-8.4	-8.17	-7.8	-7.43
T7174	-8.6	-8.59	-8	-7.51	-8.1	-7.12
T7327	-8.6	-7.02	-8.7	-6.63	-7.6	-7.37
T7784	-8.6	-8.57	-9	-8.72	-9	-8.79
T7846	-8.6	-8.8	-9.4	-9.1	-7.6	-7.45
T7917	-8.6	-8.25	-8.6	-7.46	-8.5	-8.07
T7985	-8.6	-7.95	-8.9	-8.33	-7.4	-8.11
T7994	-8.6	-7.62	-8.4	-6.46	-8.2	-7.19
T8152	-8.6	-7.97	-8.9	-6.36	-7.8	-7.76
T8170	-8.6	-8.15	-8.9	-8.3	-8.3	-8.46
T8180	-8.6	-7.75	-8.3	-7.95	-7.7	-6.36
T8194	-8.6	-6.78	-9.7	-7.86	-7.1	-7.69
T8255	-8.6	-8.38	-8	-7.37	-7.8	-7.92
T8286	-8.6	-8.21	-8.4	-8.55	-7.4	-7.84
T8296	-8.6	-8.13	-8.8	-8.2	-7.9	-7.96
T8771	-8.6	-8.45	-9.4	-8.85	-8.5	-8.87
TN1011	-8.6	-9.05	-9.9	-9.94	-8.9	-8.13
TN1051	-8.6	-8.56	-7.8	-7.66	-7.3	-7.27
TN1126	-8.6	-8.31	-8.8	-8.49	-7.4	-6.87
TN1130	-8.6	-8.29	-8.4	-8.4	-7.6	-7.8
TN1413	-8.6	-8.03	-8	-8.03	-8	-7.42
TN1475	-8.6	-7.93	-7.9	-8.1	-8	-7.81
TN1587	-8.6	-7.81	-7.7	-6.49	-7.2	-6.66
TN2151	-8.6	-7.27	-9.4	-6.5	-7.2	-7.7
TN2290	-8.6	-8.64	-8.2	-9.22	-8.1	-7.7
TN2335	-8.6	-8.64	-9.5	-9.71	-8.4	-8.55
TN3433	-8.6	-8.33	-8.2	-7.61	-7.7	-7.15
TN5073	-8.6	-8.35	-8.8	-8.92	-7.6	-7.02
TN5131	-8.6	-8.61	-8.8	-7.16	-7.1	-7.31
TN6718	-8.6	-7.87	-7.9	-7.81	-6.9	-7.3
TN6768	-8.6	-8.25	-10.1	-8.8	-9	-7.67
TN7041	-8.6	-8.28	-9.2	-7.76	-7.9	-8
TP2223	-8.6	-8.49	-10.1	-9.45	-9.4	-8.24
TQ0214	-8.6	-8.55	-8.8	-9.29	-6.9	-7.13
T0122	-8.5	-7.22	-8.4	-7.65	-7.5	-6.67
T1633	-8.5	-9.11	-8.7	-8.95	-7.7	-7.94
T19866	-8.5	-8.57	-8.2	-7.47	-7.9	-6.85
T20578	-8.5	-7.57	-9	-9.11	-8.4	-6.37
T2751	-8.5	-8.49	-8.2	-8.16	-7.6	-7.11
T2790	-8.5	-8.63	-7.6	-7.63	-7.4	-7.37
T2801	-8.5	-9.09	-9.4	-9.5	-8.1	-7.5
T2806	-8.5	-8.37	-8.7	-8.07	-8.9	-8.95
T2810	-8.5	-8.54	-9	-8.84	-8.2	-7.92
T2830	-8.5	-8.31	-7.6	-7.82	-8.1	-7.79
T2874	-8.5	-8.55	-8	-7.65	-7.6	-8.19
T2895	-8.5	-8.51	-8.4	-7.89	-8.1	-8.23
T2897	-8.5	-8.53	-9.3	-9.33	-8.2	-7.54
T2986	-8.5	-8.18	-8.6	-8.14	-7.2	-7.03
T2S0223	-8.5	-7.53	-9.3	-9.34	-7.8	-7.69
T3012	-8.5	-8.43	-8.9	-8.73	-8.3	-8.31
T3322	-8.5	-8.4	-8.3	-7.82	-7.8	-7.22
T3365	-8.5	-9.18	-10.3	-10.2	-8.4	-8.28
T3380	-8.5	-8.08	-8.6	-9.02	-8.7	-8.58
T3387	-8.5	-8.23	-8.7	-8.01	-7.6	-7.23
T3398	-8.5	-8.81	-9.3	-9.87	-7.8	-8.23
T3697	-8.5	-8.66	-9.1	-9.26	-8.2	-7.02
T3735	-8.5	-8.31	-7.9	-8.73	-6.9	-6.93
T3836	-8.5	-8.31	-8	-8.05	-7.4	-7.29
T3855	-8.5	-9.11	-9.5	-9.51	-8.2	-7.84
T3869	-8.5	-8.75	-9.1	-8.85	-8.2	-6.83
T3919	-8.5	-8.54	-10.1	-10.13	-8.7	-7.27
T3S0081	-8.5	-8.38	-8.6	-8.19	-8.8	-8.83
T3S0807	-8.5	-7.86	-8.2	-8.3	-9.8	-8.49
T3S1089	-8.5	-8.38	-8.5	-10.17	-8.1	-7.68
T3S1320	-8.5	-7.77	-8.2	-8.19	-7.3	-7.72
T3S1513	-8.5	-8.79	-9.6	-9.65	-8.2	-8.47
T4958	-8.5	-8.52	-9.3	-9.26	-7.6	-7.62
T4964	-8.5	-8.36	-9.9	-9.97	-9.2	-8.27
T4S0176	-8.5	-8.41	-8.8	-9.23	-7.7	-8.52
T4S0800	-8.5	-8.02	-9.1	-8.42	-8.2	-6.86
T5668	-8.5	-8.5	-8.8	-8.3	-8.2	-8.28
T5739	-8.5	-8.55	-8.5	-7.45	-8.3	-6.92
T5756	-8.5	-8.6	-9.3	-9.09	-7.3	-6.86
T5772	-8.5	-7.57	-9.1	-7.97	-7.5	-6.92
T5791	-8.5	-7.62	-5.5	-8.19	-8.7	-7
T5795	-8.5	-8.45	-8.3	-8.57	-7.2	-8.41
T5S0581	-8.5	-8.4	-8.8	-7.61	-8.6	-8.53
T5S2347	-8.5	-8.56	-9.5	-9.25	-7.9	-6.85
T6S0413	-8.5	-8.4	-8.7	-7.76	-7.5	-7.52
T6S0535	-8.5	-8.38	-8.7	-8.76	-8.4	-8.18
T6S1418	-8.5	-8.4	-8.1	-8.07	-7.3	-8.05
T6S1435	-8.5	-8.83	-9.4	-9.24	-8.6	-8.58
T6S1537	-8.5	-8.32	-9	-8.81	-7.7	-7.87
T6S1559	-8.5	-8.3	-7.1	-7.52	-7.5	-7.56
T6S1842	-8.5	-8.44	-8.4	-8.46	-7.2	-7.11
T7025	-8.5	-8.31	-9.8	-9.75	-7.7	-7.76
T7051	-8.5	-8.76	-8.5	-7.42	-6.5	-7.82
T7443	-8.5	-8.43	-8.7	-8.16	-8.1	-8.13
T7931	-8.5	-8.92	-8.9	-7.53	-8.2	-7.29
T8015	-8.5	-8.48	-8.5	-8.52	-7.4	-8.48
T8165	-8.5	-8.29	-8.8	-8.46	-8.2	-8.04
T8189	-8.5	-8.47	-8.8	-8.64	-8.2	-8.64
T8205	-8.5	-8.91	-9	-7.14	-8.1	-8.1
TN1027	-8.5	-8.9	-8.7	-9.35	-8.3	-8.51
TN1032	-8.5	-8.75	-8.6	-7.76	-7.5	-7.58
TN1074	-8.5	-8.96	-9.1	-8.07	-8.1	-6.89
TN1110	-8.5	-8.51	-8.5	-6.23	-7.4	-8.05
TN1129	-8.5	-8.24	-8.5	-8.64	-7.8	-8.02
TN1248	-8.5	-8.74	-8.9	-7.95	-7.9	-8.01
TN1272	-8.5	-8.34	-8.5	-8.58	-7.5	-7.58
TN1406	-8.5	-8.88	-9.4	-7.05	-8.5	-8.63
TN1451	-8.5	-8.04	-8.3	-8.25	-7.5	-6.78
TN1610	-8.5	-8.28	-7.4	-7.56	-6.9	-6.95
TN1637	-8.5	-8.13	-8.1	-7.68	-8	-7.47
TN1674	-8.5	-8.58	-9.5	-9.02	-7.3	-8.1
TN1777	-8.5	-8.63	-8.4	-9.28	-7.6	-7.49
TN1855	-8.5	-7.97	-8.3	-6.68	-7.2	-6.99
TN1905	-8.5	-8.52	-8.7	-8.61	-8.4	-8.19
TN2078	-8.5	-8.42	-8.9	-6.55	-8.2	-8.36
TN2079	-8.5	-7.82	-8	-8.01	-7.9	-7.55
TN2256	-8.5	-7.1	-6.7	-8.48	-7.7	-7.57
TN2347	-8.5	-8.11	-9.1	-7.51	-8.5	-8.38
TN2368	-8.5	-8.57	-8.6	-8.18	-8.3	-7.84
TN3231	-8.5	-8.65	-8.8	-8.62	-7.7	-7.69
TN3831	-8.5	-8.44	-7.5	-7.69	-7.1	-7.23
TN4673	-8.5	-8.41	-9.3	-7.53	-6.9	-8.84
TN6552	-8.5	-8.62	-9.2	-8.22	-7.4	-8.18
TN6736	-8.5	-7.85	-8.6	-8.98	-7.2	-7.21
TN6779	-8.5	-7.45	-8.4	-7.99	-8	-7.26
TN7030	-8.5	-6.96	-7.6	-7.4	-7.2	-6.16
TN7044	-8.5	-8.39	-9.4	-9.05	-7.6	-8.35
TQ0027	-8.5	-8.41	-7.7	-8.01	-6.4	-6.47
TQ0191	-8.5	-7.74	-9	-8.74	-7.8	-8.71
T0392	-8.4	-8.51	-8.6	-8.31	-7.8	-7.84
T0444	-8.4	-8.28	-9.1	-9.16	-7.8	-7.54
T0970	-8.4	-8.38	-7.7	-7.77	-7.6	-6.98
T1125	-8.4	-8.32	-8.6	-9.15	-7.5	-7.45
T1270	-8.4	-7.92	-6.7	-6.44	-7.4	-7.89
T2715	-8.4	-8.86	-7.6	-8.41	-8.4	-8.44
T2730	-8.4	-8.26	-8.4	-8.07	-8.4	-8.47
T2746	-8.4	-8.49	-6.7	-7.21	-6.5	-6.59
T2786	-8.4	-8.56	-8.4	-8.31	-7.8	-6.99
T2864	-8.4	-8.83	-7.7	-8.65	-7.2	-7.86
T2946	-8.4	-9.72	-9.2	-9.07	-8.1	-8.22
T2957	-8.4	-8.39	-9.3	-8.58	-7.4	-7.43
T2994	-8.4	-8.56	-8.7	-7.88	-7.1	-6.91
T2S1181	-8.4	-8.42	-8.9	-8.93	-8.6	-7.22
T2S1464	-8.4	-8.51	-8.9	-8.1	-7.7	-8.25
T2S2169	-8.4	-7.85	-8.6	-7.52	-7.6	-7.91
T3039	-8.4	-8.61	-8.8	-8.85	-8.1	-7.32
T3122	-8.4	-8.13	-7.5	-7.57	-8	-8.23
T3246	-8.4	-7.95	-8.1	-7.18	-6.9	-7.11
T3369	-8.4	-7.39	-8.3	-7.35	-7.6	-7.72
T3403	-8.4	-8.13	-7.3	-7.71	-8.4	-7.95
T3770	-8.4	-9.52	-8.5	-8.6	-8.6	-8.27
T3788	-8.4	-9.27	-9.3	-8.95	-8.3	-8.14
T3902	-8.4	-7.76	-7.6	-8.16	-7.2	-6.39
T3926	-8.4	-8.35	-8.6	-8.74	-8.9	-9.01
T3S1319	-8.4	-7.19	-8.2	-7.03	-7.3	-7.78
T3S1888	-8.4	-7.01	-7.6	-6.99	-7.3	-7.4
T3S1892	-8.4	-8.39	-8.8	-8.73	-8	-7.99
T3S1944	-8.4	-8.65	-7.8	-7.96	-8.3	-8.33
T3S2152	-8.4	-6.66	-7.4	-7.57	-7.4	-7.57
T4109	-8.4	-8.56	-9.4	-9.74	-8.5	-7.93
T4291	-8.4	-7.23	-7.2	-7.77	-7.4	-7
T4S0094	-8.4	-8.19	-8.8	-6.88	-8.9	-7.53
T4S1796	-8.4	-8.04	-7.9	-8.11	-8.7	-9.1
T4S1983	-8.4	-9.39	-8.6	-8.1	-7.8	-7.84
T4S2299	-8.4	-8.07	-8.8	-8.81	-8.6	-7.61
T5625	-8.4	-9.94	-8.4	-8.75	-9.3	-7.28
T5705	-8.4	-7.68	-8.7	-7.63	-7.5	-7.54
T5707	-8.4	-8.55	-8.7	-7.98	-8.9	-7.74
T5727	-8.4	-8.21	-7.8	-7.69	-7.5	-7.47
T5741	-8.4	-8.23	-9.2	-8.61	-7.1	-8.37
T5766	-8.4	-8.43	-8.6	-8.42	-7.7	-7.79
T5S1413	-8.4	-7.62	-9.1	-7.71	-7.7	-7.78
T5S2360	-8.4	-8.63	-8.7	-7.43	-7	-7.03
T6427	-8.4	-8.32	-9.1	-8.93	-9.3	-8.81
T6491	-8.4	-8	-8.3	-8.48	-8.2	-7.19
T6648	-8.4	-8.38	-7.8	-7.9	-7.6	-7.04
T6677	-8.4	-8.41	-8	-6.86	-6.6	-6.26
T6S0325	-8.4	-7.58	-8.6	-8.41	-8.5	-7.38
T6S0655	-8.4	-7.84	-8.1	-8.03	-7.3	-6.34
T6S0657	-8.4	-6.93	-8.2	-6.8	-7.6	-7.68
T6S1302	-8.4	-8.57	-8.5	-7.39	-7.5	-6.92
T6S1665	-8.4	-8.41	-8.2	-8.25	-8.1	-8.19
T6S1683	-8.4	-8.62	-9.1	-9.31	-8.4	-9.31
T6S1688	-8.4	-8.26	-9.4	-9.63	-8.4	-9.57
T6S1894	-8.4	-7.57	-7.4	-6.12	-6.7	-6.37
T7032	-8.4	-7.05	-8.5	-7.78	-7.5	-7.57
T7033	-8.4	-8.69	-8.2	-7.54	-8.1	-7.32
T7914	-8.4	-8.37	-7.4	-6.29	-7.3	-6.26
T8044	-8.4	-8.15	-10	-7.35	-7.2	-7.51
T8167	-8.4	-8.7	-8.4	-8.1	-7.6	-7.46
T8212	-8.4	-8.09	-8.7	-8.41	-8.4	-8.44
T8263	-8.4	-8.4	-8.9	-8.3	-8.4	-8.55
TJP2872	-8.4	-7.96	-8.6	-8.54	-7.8	-8.16
TJS1779	-8.4	-8.16	-8.1	-7.88	-7.4	-9.7
TL0007	-8.4	-8.12	-9.3	-9.41	-9.3	-9.75
TMS2182	-8.4	-8.26	-8.8	-8.36	-7	-7.06
TN1022	-8.4	-7.67	-8.1	-8.12	-7.5	-7.19
TN1065	-8.4	-8.42	-7.5	-7.63	-7.4	-7.14
TN1079	-8.4	-8.53	-9.2	-7.95	-8.4	-7.44
TN1111	-8.4	-8.8	-8.6	-8.75	-8.5	-8.71
TN1182	-8.4	-9.01	-8.9	-9.04	-8.3	-7.96
TN1257	-8.4	-7.7	-9.3	-7.48	-8.3	-7.97
TN1334	-8.4	-8.3	-8.4	-7.78	-8.1	-8.13
TN1441	-8.4	-8.68	-6.7	-8.36	-6.9	-7.52
TN1634	-8.4	-8.6	-8.5	-7.24	-7.3	-7.22
TN1730	-8.4	-8.1	-8.3	-8.31	-8.1	-7.72
TN1757	-8.4	-7.07	-8.6	-6.3	-7.5	-7.04
TN1828	-8.4	-8.34	-7.9	-7.32	-7.5	-7.44
TN2058	-8.4	-7.74	-8.4	-8.61	-7.5	-7.44
TN2085	-8.4	-8.11	-8.8	-7.31	-6.4	-7.13
TN2088	-8.4	-8.62	-9.6	-8.33	-7.9	-6.92
TN2121	-8.4	-7.88	-8.3	-8.55	-7.9	-6.87
TN2225	-8.4	-8.08	-8.7	-8.82	-8.3	-7.53
TN2254	-8.4	-8.31	-6.7	-6.84	-7	-7.5
TN2898	-8.4	-8.43	-9	-6.58	-7.6	-7.79
TN3110	-8.4	-8.31	-9.3	-9.02	-8.9	-8.28
TN6444	-8.4	-8.44	-8.4	-8.53	-7.4	-7.32
TN7053	-8.4	-8.48	-8.9	-6.29	-7	-7.39
TN7129	-8.4	-7.74	-8.7	-8.61	-7.7	-8.03
TQ0119	-8.4	-8.16	-8.9	-8.36	-6.9	-8.47
TQ0280	-8.4	-8.07	-8.3	-8.15	-7.5	-8.57
TQ0309	-8.4	-8.28	-7.7	-7.81	-7.1	-7.15
T0610	-8.3	-7.67	-8.6	-7.75	-8.6	-7.52
T0722	-8.3	-9.31	-7.8	-8.61	-8	-9.12
T0725	-8.3	-8.23	-8.9	-8.86	-9	-9.15
T10990	-8.3	-7.53	-8	-7.51	-7.2	-8.07
T16838	-8.3	-7.65	-8.1	-8.49	-7.9	-7.17
T20003	-8.3	-8.38	-7.9	-7.84	-7.8	-7.78
T21164	-8.3	-8.26	-8.6	-7.8	-8	-7.79
T2136	-8.3	-8.24	-8.5	-8.15	-8	-8.23
T2745	-8.3	-8.98	-8.6	-8.68	-8.7	-8.22
T2771	-8.3	-7.8	-7.6	-6.24	-8.3	-6.96
T2774	-8.3	-8.41	-8.1	-7.73	-7.4	-7.48
T2782L	-8.3	-7.71	-8.3	-7.83	-7.1	-7.07
T2902	-8.3	-7.37	-7.3	-7.38	-6.6	-6.74
T2920	-8.3	-8.11	-9	-7.31	-8.7	-8.2
T2982	-8.3	-8.36	-8.5	-7.46	-7.6	-6.48
T2S0820	-8.3	-8.63	-8.3	-7.99	-7.9	-7.28
T2S1593	-8.3	-8.31	-9.2	-8.92	-7.9	-7.49
T3000	-8.3	-8.21	-8.1	-8.16	-7.6	-7.46
T3001	-8.3	-7.65	-8.2	-8.1	-7.9	-8.1
T3005	-8.3	-8.16	-8.4	-8.25	-8.6	-7.18
T3030	-8.3	-8.4	-7.6	-7.23	-7.1	-6.19
T3152	-8.3	-7.41	-8.1	-6.35	-6.8	-6.1
T3158	-8.3	-8.2	-7.4	-7.61	-6.9	-6.27
T3362	-8.3	-8.28	-8.2	-8.28	-7.8	-7.6
T3366	-8.3	-8.43	-8.3	-6.66	-7.6	-6.8
T34398	-8.3	-8.25	-8.7	-7.64	-7.1	-7.17
T3524	-8.3	-9.21	-9	-9.23	-7.4	-7.31
T3796	-8.3	-9.03	-8.5	-7.97	-7.9	-7.86
T3805	-8.3	-8.65	-8.3	-7.91	-8.3	-8.27
T3814	-8.3	-8.03	-8.9	-8.56	-7.4	-7.61
T3896	-8.3	-8.59	-9	-8.15	-7.9	-7.91
T3907	-8.3	-8.41	-7.7	-7.74	-7	-7.14
T3917	-8.3	-9.28	-9.3	-9.33	-8.6	-7.66
T3S0209	-8.3	-8.06	-6.8	-6.71	-7.5	-7.58
T3S1471	-8.3	-8.58	-9.1	-9.52	-8.2	-7.93
T40179	-8.3	-8.37	-9.2	-8.15	-7.4	-7.13
T4S0227	-8.3	-7.96	-8.9	-8.44	-7	-7.01
T4S0350	-8.3	-8.31	-8.9	-8.59	-8.6	-7.6
T4S1869	-8.3	-8.4	-7.9	-7.93	-7.5	-7.12
T5070	-8.3	-8	-8.6	-6.19	-7.1	-7.21
T5722	-8.3	-8.2	-8.4	-7.94	-7.7	-7.59
T5782	-8.3	-9.04	-9.2	-9.43	-7.9	-7.97
T5785	-8.3	-7.54	-8.5	-8.6	-7.3	-7.52
T5808	-8.3	-7.95	-8.1	-8.26	-7.8	-8.08
T5810	-8.3	-8.18	-8.8	-7.12	-6.7	-6.78
T5S0483	-8.3	-8.98	-9.3	-9.28	-8.4	-8.2
T5S0526	-8.3	-8.85	-8.1	-7.25	-7.3	-6.83
T5S1569	-8.3	-8.57	-9.3	-8.67	-8.4	-8.43
T5S2059	-8.3	-7.3	-7	-6.38	-6.7	-7.15
T5S2207	-8.3	-8.65	-8.7	-7.71	-7.6	-8.04
T6354	-8.3	-8.06	-8.8	-6.77	-8.5	-8.62
T6S0525	-8.3	-8.8	-9.3	-7.34	-8.3	-8
T6S0659	-8.3	-7.2	-7.9	-7.66	-7.3	-7.21
T6S2025	-8.3	-7.94	-8.7	-7.93	-7.9	-7.5
T7126	-8.3	-7.77	-8.7	-7.29	-6.9	-7.8
T7979	-8.3	-8.05	-8.4	-7.96	-8	-7.86
T8244	-8.3	-7.78	-8.4	-7.97	-8.4	-6.3
T8895	-8.3	-7.28	-8.1	-8.3	-6.9	-6.52
TJP2891	-8.3	-8.16	-8.6	-8.33	-8.5	-8.83
TN1042	-8.3	-7.72	-8.1	-7.02	-8.2	-7.19
TN1070	-8.3	-8.39	-8.4	-7.51	-7.9	-7.85
TN1154	-8.3	-8.62	-9.1	-9.12	-9.1	-8.15
TN1196	-8.3	-8	-7.8	-6.91	-7.2	-6.9
TN1226	-8.3	-9.1	-8.8	-8.7	-7.8	-8.06
TN1287	-8.3	-8.12	-8.6	-8.18	-7.4	-7.39
TN1291	-8.3	-8.04	-9	-7.85	-7.8	-7.91
TN1521	-8.3	-7.74	-7.9	-7.65	-7.5	-7.62
TN1683	-8.3	-8.42	-8.1	-6.33	-7.5	-7.59
TN1727	-8.3	-8.18	-8.5	-8.86	-8.6	-9.27
TN1817	-8.3	-8.31	-8.7	-8.45	-7.5	-7.73
TN1918	-8.3	-7.94	-8.1	-8.26	-7	-7.52
TN1933	-8.3	-8.9	-8.6	-6.75	-7.4	-7.38
TN1969	-8.3	-9.4	-9.5	-9.2	-9	-9
TN2043	-8.3	-7.49	-8.9	-8.96	-7.7	-7.92
TN2082	-8.3	-7.95	-8	-6.5	-7.5	-8.26
TN2268	-8.3	-8.17	-8.2	-6.4	-6.7	-7.06
TN2330	-8.3	-7.99	-9.1	-8.62	-8	-8.84
TN2331	-8.3	-8.29	-8.2	-7.86	-7.1	-7
TN2346	-8.3	-8.86	-8.7	-8.24	-7.4	-7.22
TN3016	-8.3	-7.8	-7.6	-7.57	-7.8	-7.81
TN3651	-8.3	-8.24	-8.9	-9.09	-7.9	-8.1
TN3849	-8.3	-8.42	-8.4	-8.07	-7.5	-7.4
TN4220	-8.3	-8.29	-8.8	-8.78	-8.7	-7.63
TN4417	-8.3	-8.23	-8.4	-7.52	-7.1	-7.11
TN6792	-8.3	-7.75	-8.4	-6.26	-7.9	-6.73
TN7075	-8.3	-7.56	-8.7	-8.77	-7.6	-7.47
TN7214	-8.3	-7.05	-8.5	-8.13	-7.9	-7.64
TQ0302	-8.3	-8.59	-8.4	-6.88	-7.8	-8.01
TWS2045	-8.3	-7.61	-8.3	-8.19	-7.9	-8.08
T0581	-8.2	-8.13	-8.3	-6.19	-7.7	-6.92
T0832	-8.2	-8.18	-7.6	-7.02	-9.1	-8.16
T1306	-8.2	-7.82	-8	-7.84	-7.5	-7.62
T1323	-8.2	-7.83	-8.5	-6.31	-7.9	-7.71
T13686	-8.2	-8.19	-7.1	-7.43	-6.5	-6.71
T1516	-8.2	-8.21	-9	-8.75	-8	-8.94
T19720	-8.2	-7.23	-6.3	-6.21	-7.5	-6.67
T22455	-8.2	-7.51	-6.7	-6.83	-8.5	-8.48
T24417	-8.2	-8.08	-7.4	-8.82	-7.7	-8.16
T25476	-8.2	-7.89	-8	-8.14	-8.4	-7.47
T2741	-8.2	-7.84	-10	-8.25	-8.7	-8.47
T2770	-8.2	-7.9	-8.5	-8.19	-7.5	-7.38
T2793	-8.2	-8.39	-7.7	-6.58	-7.4	-7.62
T2799	-8.2	-7.06	-9.4	-9.06	-7.1	-7.16
T2848	-8.2	-7.97	-7.8	-5.68	-7.5	-7.25
T2888	-8.2	-7.55	-8	-8.11	-6.2	-7.3
T2924	-8.2	-8.19	-8.7	-8.64	-8.6	-8.03
T2959	-8.2	-8.34	-9.1	-8.97	-8	-8.03
T2S0961	-8.2	-8.2	-8.3	-7.73	-7.9	-7.94
T3232	-8.2	-8.71	-6.7	-8.68	-8.5	-7.27
T3324	-8.2	-8.3	-7.7	-7.47	-7.4	-7.48
T3381	-8.2	-6.74	-8.1	-7.72	-7.8	-7.52
T3718	-8.2	-8.26	-7.7	-6.48	-6.6	-7.11
T3843	-8.2	-8.36	-8.9	-6.52	-7.7	-7.5
T3862	-8.2	-7.89	-8.4	-8.14	-7.8	-7.83
T3927	-8.2	-7.06	-8.6	-8.56	-7.3	-7.54
T3929	-8.2	-8.35	-7.4	-7.47	-7.2	-7.29
T3S0153	-8.2	-7.17	-8.3	-7.48	-6.6	-6.56
T3S0870	-8.2	-8.08	-8.7	-8.32	-7.4	-7.29
T3S1850	-8.2	-8.08	-8.4	-7.96	-8.6	-7.67
T4590	-8.2	-8.26	-8.1	-8.42	-7.1	-8.29
T4S1321	-8.2	-7.19	-8.4	-6.58	-7.7	-7.08
T5528	-8.2	-9.17	-9.3	-8.84	-7.7	-8.71
T5754	-8.2	-8.15	-8.5	-8.55	-6.6	-8.33
T5774	-8.2	-8.23	-8.5	-8.35	-7.3	-8.17
T5792	-8.2	-8.76	-8.4	-8.98	-8.8	-8.08
T5793	-8.2	-8.32	-8.7	-8.79	-7.7	-6.41
T6004	-8.2	-8.11	-8.4	-7.89	-7.1	-6.56
T6654	-8.2	-8.34	-8.1	-8.53	-7.8	-7.74
T6S0077	-8.2	-7.92	-8.9	-8.26	-7.8	-7.76
T6S0095	-8.2	-7.71	-8.9	-8.51	-9	-7.47
T6S1027	-8.2	-7.55	-8.4	-8.46	-7.2	-7.28
T6S1579	-8.2	-8.12	-8.8	-8.65	-8	-6.87
T6S1780	-8.2	-8.07	-8.1	-7.78	-8.1	-7.95
T6S2115	-8.2	-8.3	-8	-8.11	-7.8	-7.93
T8208	-8.2	-8.16	-8.4	-8.47	-7.3	-7.02
TJS1159	-8.2	-7.95	-9.1	-7.78	-7.2	-7.28
TN1015	-8.2	-8.16	-7.9	-7	-7.1	-6.99
TN1021	-8.2	-8.19	-8.6	-7.76	-7.7	-7.69
TN1038	-8.2	-7.51	-8.2	-6.53	-8.1	-6.6
TN1103	-8.2	-7.88	-8.4	-7.56	-8.1	-8.16
TN1128	-8.2	-8.28	-8.4	-8.39	-8.2	-8.31
TN1271	-8.2	-7.65	-8	-7.81	-7.5	-7.64
TN1384	-8.2	-7.56	-8.3	-7.58	-8	-8.02
TN1405	-8.2	-8.22	-8.1	-6.74	-6.7	-5.85
TN1439	-8.2	-8.24	-8.3	-9.19	-9	-8.8
TN1455	-8.2	-8.23	-8.7	-8.36	-8.4	-7.99
TN1520	-8.2	-8.42	-7.5	-6.99	-6.6	-6.69
TN1527	-8.2	-7.31	-8.1	-8.18	-7.4	-7.53
TN1579	-8.2	-8.86	-9.2	-8.72	-7.9	-7.72
TN1768	-8.2	-7.97	-8.7	-8.84	-8	-8.07
TN1833	-8.2	-7.43	-7.3	-7.41	-7.1	-7.17
TN1853	-8.2	-8.17	-8.9	-8.89	-7.8	-7.17
TN1856	-8.2	-8.34	-9.3	-8.57	-8	-7.64
TN2010	-8.2	-7.8	-8.6	-9.2	-7.7	-7.66
TN2322	-8.2	-8	-7.4	-7.58	-6.7	-6.95
TN3175	-8.2	-7.33	-8.4	-7.31	-7.4	-8.04
TN3273	-8.2	-8.03	-9.4	-8.4	-8.1	-8.07
TN3575	-8.2	-8.42	-9.1	-8.92	-7.6	-7.93
TN4562	-8.2	-8.15	-8.3	-7.53	-7.3	-6.61
TN4618	-8.2	-8.72	-9.6	-9.68	-8.1	-7.59
TN5137	-8.2	-8.02	-8.6	-8.49	-7.8	-7.22
TN6640	-8.2	-7.93	-8.3	-8.29	-7.3	-6.48
TN6722	-8.2	-7.88	-8.7	-8.04	-7.9	-8.22
TN6726	-8.2	-8.18	-9.5	-9.59	-7.8	-8.17
TN7048	-8.2	-8.33	-8.7	-8.6	-6.8	-7.76
TN7068	-8.2	-8.29	-8.3	-7.74	-7.2	-7.14
TN7089	-8.2	-8.02	-8	-6.73	-8.2	-6.54
TN7094	-8.2	-8.58	-8.5	-7.59	-7.4	-7.59
TN7097	-8.2	-7.87	-8.3	-8.94	-7	-7.67
T16324	-8.1	-7.74	-8.9	-8.28	-7.8	-7.12
T16685	-8.1	-7.56	-7.7	-8.05	-7.5	-7.13
T1922	-8.1	-7.52	-9	-8.4	-7.2	-7.09
T19412	-8.1	-7.48	-8.6	-8.65	-8.4	-8.17
T2181	-8.1	-8.04	-8.5	-8.25	-6.7	-7.09
T2183	-8.1	-8.57	-7.7	-7.55	-6.7	-7.16
T2197	-8.1	-8.08	-8.3	-6.24	-7.8	-6.79
T2763	-8.1	-8.22	-8.5	-8.61	-8.7	-8.89
T2766	-8.1	-8.64	-9.2	-8.41	-7.9	-8.73
T2846	-8.1	-8.26	-8.7	-8.68	-7.7	-8.08
T2956	-8.1	-8.22	-7	-6.47	-6.3	-6.17
T2S0690	-8.1	-8.54	-8.4	-8.59	-7.6	-8.93
T2S1702	-8.1	-7.76	-8.8	-8.83	-7.4	-8.79
T2S2382	-8.1	-7.91	-8.5	-6.72	-8.3	-6.98
T3330	-8.1	-8.04	-7.8	-7.81	-7.4	-7.44
T3332	-8.1	-7.72	-7.7	-7.59	-7.2	-7.53
T3391	-8.1	-7.63	-9.3	-9.37	-8	-8.07
T3414	-8.1	-7.41	-8.8	-8.52	-8.1	-7.85
T3755	-8.1	-8.19	-8.4	-8.24	-8.3	-8.14
T3784	-8.1	-7.8	-8.1	-7.18	-7.2	-6.69
T3825	-8.1	-7.25	-8.7	-8.39	-7.3	-7.73
T3888	-8.1	-8.14	-8.9	-8.88	-9.2	-9.24
T3890	-8.1	-8.27	-9.1	-9.12	-7.5	-7.49
T3S0195	-8.1	-6.55	-7.4	-7.12	-6.5	-6.57
T3S2019	-8.1	-7.48	-8.1	-6.46	-7	-6.81
T3S2197	-8.1	-7.99	-7.4	-7.93	-7.3	-7.93
T4114	-8.1	-7.32	-8.2	-7.86	-7.7	-7.46
T4S0498	-8.1	-8.19	-8.1	-7.19	-7.4	-7.09
T4S0544	-8.1	-7.25	-7.1	-6.39	-6.5	-6.07
T4S1387	-8.1	-8.89	-8.3	-10.23	-8.2	-8.05
T4S1540	-8.1	-7.91	-8	-7.86	-8	-7.13
T4S1848	-8.1	-7.98	-7.8	-8.89	-8	-7.98
T5132	-8.1	-8.69	-8.7	-7.03	-7.8	-7.82
T5546	-8.1	-7.23	-7.6	-7.67	-7.8	-7.32
T5714	-8.1	-7.63	-8.9	-7.85	-7.9	-7.96
T5777	-8.1	-7.41	-7.7	-7.87	-7.3	-8.16
T5786	-8.1	-8.5	-9.1	-8.99	-7.2	-8.91
T5S1923	-8.1	-8.25	-8.6	-8.74	-7.4	-7.6
T5S1981	-8.1	-6	-7	-6.49	-6.4	-6.27
T7918	-8.1	-8.12	-7.8	-7.98	-7.3	-7.22
T7982	-8.1	-7.93	-8.7	-8.75	-8.4	-7
T8000	-8.1	-8.07	-7.8	-6.28	-7.6	-6.95
T8280	-8.1	-7.85	-8.6	-8.55	-7.3	-6.75
TCS1704	-8.1	-6.96	-8	-7.98	-6.9	-6.96
TJS0487	-8.1	-7.67	-8.2	-8.08	-7.4	-7.37
TL0009	-8.1	-7.31	-8.3	-8.38	-8	-7.07
TMS1743	-8.1	-8.41	-7.6	-7.8	-7.6	-7.78
TN1115	-8.1	-8.26	-9.2	-8.77	-7.8	-8.7
TN1134	-8.1	-8.45	-9.3	-8.62	-8.2	-7.89
TN1258	-8.1	-8.41	-7.9	-7.44	-8.1	-7.23
TN1416	-8.1	-8.06	-8.9	-7.67	-6.6	-7.6
TN1698	-8.1	-7.7	-8.6	-8.58	-7.2	-7.24
TN1786	-8.1	-8.03	-7.5	-7.08	-7.8	-7.88
TN1932	-8.1	-8.02	-8.5	-6.68	-7.4	-7.41
TN2029	-8.1	-8	-8.5	-8.01	-8.7	-5.92
TN2148	-8.1	-8.05	-8.3	-7.84	-7.7	-7.37
TN2166	-8.1	-7.41	-7.4	-7.18	-7.2	-6.57
TN2345	-8.1	-8.07	-8.4	-8.51	-8.5	-8.3
TN2601	-8.1	-8.18	-7.6	-6.8	-7	-7.14
TN3820	-8.1	-7.56	-8.4	-7.27	-7.4	-7.38
TN4510	-8.1	-10.41	-8.6	-8.61	-8.3	-8.34
TN7090	-8.1	-8.01	-8.7	-8.16	-8.2	-7.48
TN7115	-8.1	-8.06	-9	-6.24	-7.7	-7.31
TQ0234	-8.1	-8.16	-8.3	-7.86	-7.3	-7.61
TQ0269	-8.1	-7.32	-8	-8.05	-7.1	-7.21
TQ0288	-8.1	-8.69	-8.2	-8.74	-7.4	-7.6
T0443	-8	-6.73	-8	-7.24	-7.4	-7.75
T2182	-8	-7.93	-8.2	-8.25	-7.2	-7.4
T2714	-8	-8.46	-7.5	-7.91	-6.5	-7.03
T2725	-8	-7.94	-8.2	-8.15	-7.4	-7.35
T2809	-8	-7.83	-8.5	-8.23	-8.9	-8.36
T2S0501	-8	-8.13	-7.5	-7.69	-7.5	-8.26
T2S1008	-8	-8.16	-8.2	-8.23	-7	-7.18
T2S2150	-8	-9.03	-8.1	-8.09	-7.5	-7.89
T3418	-8	-7.91	-9	-8.12	-8	-8.1
T3776	-8	-7.76	-8.6	-7.89	-7.4	-7.72
T3783	-8	-8.07	-8.9	-8.84	-8	-8.71
T3792	-8	-6.85	-8.3	-8.18	-7.4	-7.7
T3840	-8	-7.84	-8.9	-8.94	-8.7	-8.15
T3S0478	-8	-8.07	-8.2	-7.22	-7.4	-7.34
T3S0693	-8	-7.33	-8.6	-8.15	-6.8	-6.85
T3S0737	-8	-7.81	-8.7	-8.78	-8.5	-8.53
T3S1068	-8	-7.72	-8.6	-8.63	-8.2	-7.74
T3S1457	-8	-8.01	-6.6	-7.94	-7.2	-7.3
T3S1692	-8	-8.2	-8	-8.27	-6.5	-7.14
T3S2340	-8	-8.12	-7.5	-7.37	-7.4	-6.75
T4S0931	-8	-8.07	-8.4	-8.21	-7.4	-7.48
T4S1619	-8	-8.05	-7.7	-7.83	-7.2	-7.07
T4S1999	-8	-7.99	-8.8	-8.85	-8.1	-7.96
T5143	-8	-7.09	-7.5	-6.26	-6.8	-7.02
T5744	-8	-7.92	-8.3	-7.08	-7.2	-7.91
T5759	-8	-8.29	-9.2	-8.28	-7.6	-7.51
T5811	-8	-8.09	-8.2	-8.06	-7.3	-7.07
T5S0527	-8	-7.44	-7.5	-7.4	-7.1	-7.09
T5S0734	-8	-8.05	-8.1	-6.37	-6.8	-7.87
T5S0896	-8	-7.9	-8.6	-8.76	-7.9	-8.02
T5S1632	-8	-8.4	-9.2	-8.32	-7.8	-7.53
T5S2306	-8	-9.15	-8	-9.33	-8.7	-8.57
T5S2358	-8	-8.19	-7.4	-7.61	-6.9	-7.97
T6000	-8	-8.46	-7	-8.1	-6.6	-6.36
T6377	-8	-7.34	-7.2	-6.13	-6.3	-6.36
T6S0033	-8	-8.06	-8.1	-6.27	-7.4	-7.51
T6S1373	-8	-7.2	-8.3	-8.25	-7	-7.13
T6S1440	-8	-8.58	-8.7	-8.79	-6.8	-7.61
T8175	-8	-7.52	-7.7	-8.23	-7	-7.1
T8178	-8	-7.8	-8.3	-8.18	-7.7	-7.46
T8229	-8	-8.09	-7.9	-9	-7.8	-7.76
T8417	-8	-8.14	-7.6	-7.37	-8.2	-8.24
T8846	-8	-7.77	-7.8	-7.82	-7.4	-7.93
TJS0341	-8	-6.36	-8.2	-6.28	-7	-7.07
TJS2190	-8	-8	-8.6	-8.73	-7	-8.65
TMS0943	-8	-7.16	-7.7	-7.8	-6.9	-6.91
TN1016	-8	-8.6	-7.8	-8.59	-7.6	-7.76
TN1036	-8	-6.86	-8.1	-6.33	-8.1	-7.87
TN1047	-8	-8.11	-8	-8.1	-8.1	-7.72
TN1100	-8	-8.02	-7.5	-7.39	-7.1	-6.88
TN1114	-8	-7.34	-8.2	-7.47	-6.2	-6.97
TN1118	-8	-8.45	-8.8	-9.08	-8.1	-7.68
TN1217	-8	-8.13	-8.6	-8.84	-8.6	-8.63
TN1785	-8	-7.55	-8.4	-8.53	-7.7	-7.54
TN1839	-8	-7.73	-8.6	-8.27	-7.5	-7.57
TN1892	-8	-7.48	-7.6	-6.56	-7.1	-7.01
TN2069	-8	-7.18	-7.8	-7.8	-7.2	-7.38
TN2436	-8	-7.65	-7.9	-7.75	-7.7	-6.16
TN4442	-8	-7.73	-6.6	-6.19	-6.7	-6.76
TN5845	-8	-8.28	-9.1	-8.6	-7.4	-7.31
TN6735	-8	-7.99	-7.4	-7.4	-6.5	-6.59
TN6745	-8	-6.33	-7.5	-7.07	-6.7	-5.99
TN6770	-8	-8.06	-8.4	-8.22	-7.2	-7.5
TN6771	-8	-8.58	-8.3	-8.92	-6.9	-8.33
TN6904	-8	-7.71	-7.7	-7.06	-7.9	-6.68
TN6930	-8	-7.84	-9.1	-8.71	-7.9	-7.94
TN7045	-8	-7.95	-8.4	-8.67	-7.9	-7.26
TN7069	-8	-7.95	-8.8	-8.82	-8.1	-8.29
TN7122	-8	-7.93	-7.8	-6.18	-7.1	-6.69
TN7132	-8	-7.86	-8.8	-8.71	-9.1	-7.21
TQ0131	-8	-7.76	-9.5	-6.42	-7.3	-7.43
TQ0176	-8	-7.82	-7.7	-7.76	-7	-7.13
TQ0198	-8	-7.5	-8	-7.23	-6.8	-5.68
T0962	-7.9	-7.78	-7.9	-7.66	-7.1	-6.99
T11351	-7.9	-7.16	-8	-6.54	-6.9	-6.96
T13816	-7.9	-7.84	-8.1	-8.12	-7.1	-7.08
T1388	-7.9	-7.86	-7.9	-6.58	-7.2	-7.28
T1558	-7.9	-8.35	-8.5	-8.22	-8.3	-6.57
T2759	-7.9	-7.83	-8.6	-8.74	-8.1	-7.68
T2780	-7.9	-7.89	-8.1	-8.19	-7.2	-5.63
T2803	-7.9	-8.16	-8.3	-6.75	-7.7	-6.99
T2945	-7.9	-7.38	-7.7	-6.92	-6.2	-6.43
T2S1635	-7.9	-9.52	-7.4	-7.47	-7.3	-7.84
T2S1837	-7.9	-7.84	-7.5	-7.63	-7.3	-7.26
T3121	-7.9	-7.78	-7.3	-7.64	-7.6	-7.92
T3273	-7.9	-7.35	-7.8	-7.23	-7.6	-5.98
T3383	-7.9	-8.01	-8.5	-8.43	-6.9	-6.85
T3885	-7.9	-8.05	-7.6	-7.76	-7.1	-7.16
T3S0488	-7.9	-9.82	-8.2	-8.05	-8.2	-8.33
T3S0738	-7.9	-7.7	-8	-7.96	-7.6	-7.73
T3S2296	-7.9	-8.06	-8	-8.11	-9.3	-9.02
T4550	-7.9	-7.69	-7.9	-7.99	-7.4	-7.5
T4S1050	-7.9	-7.74	-9.9	-7.85	-8.4	-8.53
T4S1725	-7.9	-7.79	-6.4	-6.66	-6.9	-7.01
T4S1849	-7.9	-8.8	-7.8	-7.87	-8.2	-8.46
T5715	-7.9	-7.92	-8.8	-8.24	-8	-8.49
T5731	-7.9	-7.71	-8.1	-7.2	-6.8	-6.67
T5746	-7.9	-7.79	-7.3	-5.78	-7	-7.06
T5755	-7.9	-8.69	-8.7	-8.4	-8	-8.11
T5S1389	-7.9	-8.94	-9.8	-8	-7.7	-7.58
T6523	-7.9	-7.21	-8.2	-6.32	-6.9	-7.18
T6567	-7.9	-8	-8.7	-8.22	-8.3	-7.45
T6947	-7.9	-7.91	-6.8	-8.39	-6.7	-7.82
T6S0107	-7.9	-8.92	-8.8	-9.12	-8.1	-8.32
T6S0630	-7.9	-8.13	-8.4	-7.92	-7.8	-7.92
T6S0735	-7.9	-8.44	-8.8	-6.69	-6.9	-7.16
T6S2024	-7.9	-8.05	-8.4	-8.39	-7.1	-6.52
T7052	-7.9	-7.77	-8.6	-8.18	-7.9	-7.8
T7054	-7.9	-8.12	-8.5	-8.18	-7.7	-7.66
T7922	-7.9	-7.91	-8.1	-8.14	-7.8	-7.85
T7981	-7.9	-7.22	-7.6	-7.1	-7.3	-6.49
T8145	-7.9	-8	-8.2	-8.64	-7	-8.15
T8154	-7.9	-7.73	-9.1	-6.33	-8.2	-6.95
T8161	-7.9	-6.3	-8	-7.45	-7.5	-6.81
T8198	-7.9	-7.27	-7.3	-7.48	-7.3	-7.02
TMS1830	-7.9	-7.56	-8.4	-7.89	-7.6	-7.19
TN1005	-7.9	-8.7	-7.6	-7.72	-8.4	-7.24
TN1148	-7.9	-8.08	-8.2	-8.05	-7.8	-7.56
TN1244	-7.9	-7.23	-8.2	-7.03	-7.3	-7.07
TN1328	-7.9	-7.65	-7.9	-6.16	-7	-6.97
TN1433	-7.9	-7.7	-7.5	-6.73	-7.1	-8.19
TN1723	-7.9	-8.01	-8.5	-8.51	-7	-7.12
TN1781	-7.9	-7.9	-9.3	-8.15	-8.1	-7.83
TN2755	-7.9	-7.6	-7.3	-7.06	-7.6	-6.61
TN4782	-7.9	-7.78	-8.1	-7.27	-7.8	-7.64
TN5888	-7.9	-7.66	-7.8	-7.99	-8.2	-8.17
TN6762	-7.9	-7.82	-6.5	-5.67	-6	-5.98
TQ0192	-7.9	-8.05	-7.2	-7.34	-7.7	-7.64
TQ0211	-7.9	-9.88	-10.1	-10.14	-7.7	-8.41
T0146	-7.8	-7.55	-8.2	-8.2	-7.4	-6.93
T1313	-7.8	-7.69	-8.7	-8.04	-7.9	-7.97
T1431	-7.8	-7.83	-7.5	-6.97	-6.3	-6.91
T19713	-7.8	-7.7	-7.9	-7.43	-7.3	-7.31
T20055	-7.8	-7.51	-8.1	-7.65	-7.3	-7.24
T2717	-7.8	-7.87	-8.7	-7.99	-8.6	-8.61
T2788	-7.8	-7.85	-6.6	-6.19	-8	-8.04
T2842	-7.8	-8.4	-8.6	-6.98	-7.5	-7.62
T2904	-7.8	-7.63	-6.9	-6.78	-6.8	-6.5
T2914	-7.8	-7.9	-8.4	-8.06	-7.7	-8.54
T2S0342	-7.8	-7.38	-7.7	-7.21	-7.6	-7.48
T2S1720	-7.8	-7.1	-7.1	-6.92	-6.7	-6.5
T3876	-7.8	-7.83	-8	-7.91	-6.2	-7.36
T3883	-7.8	-7.83	-7.9	-7.9	-7.4	-7.13
T3S1447	-7.8	-7.8	-7.5	-6.46	-6.7	-6.69
T4024	-7.8	-7.86	-7.7	-6.07	-6.6	-6.63
T4037	-7.8	-7.77	-8.5	-8.62	-7	-6.89
T4591	-7.8	-7.91	-8.4	-5.82	-7.9	-7.15
T4672	-7.8	-7.93	-8.4	-7.24	-6.9	-6.9
T4951	-7.8	-7.97	-7.6	-7.32	-7	-6.95
T4957	-7.8	-8.05	-7.5	-7.9	-7.2	-7
T4S0592	-7.8	-7.5	-7.8	-7.98	-7.5	-7.57
T5716	-7.8	-7.58	-8.6	-8.62	-7.8	-7.78
T5730	-7.8	-6.94	-7.7	-7.67	-7.7	-6.64
T5735	-7.8	-7.65	-8.2	-8.23	-7.9	-8.57
T5753	-7.8	-7.99	-9.2	-8.63	-9.2	-6.34
T5758	-7.8	-7.65	-8	-7.46	-7.3	-6.87
T5S0506	-7.8	-8.08	-7.7	-7.75	-7.5	-7.92
T5S1891	-7.8	-7.86	-8.5	-7.82	-7.3	-6.88
T6S1784	-7.8	-8.94	-8.7	-8.98	-7.2	-7.79
T6S1844	-7.8	-8.28	-8.2	-8.27	-7.6	-7.54
T6S2252	-7.8	-8.02	-8.4	-8.35	-7.2	-7.01
T7036	-7.8	-7.03	-8.3	-5.79	-8.3	-7.19
T7925	-7.8	-7.76	-8	-7.34	-6.4	-7.32
T8149	-7.8	-8.42	-8.9	-8.98	-9	-9.36
T8155	-7.8	-8.09	-8.5	-7.55	-6.8	-6.9
T8247	-7.8	-6.08	-7	-7.04	-6.6	-6.36
T8898	-7.8	-7.62	-7.9	-6.2	-6.8	-6.76
TL0008	-7.8	-7.82	-8.3	-8.27	-8.7	-7.35
TN1054	-7.8	-7.72	-8.6	-8.26	-8.6	-8.78
TN1078	-7.8	-7.29	-7.5	-6.96	-7	-6.96
TN1150	-7.8	-9.87	-11.2	-7.61	-8.9	-8.98
TN1517	-7.8	-7.82	-8.4	-8.43	-6.9	-7.91
TN1922	-7.8	-7.67	-7.3	-6.89	-8	-6.18
TN1992	-7.8	-6.87	-7.5	-5.83	-6.8	-7.11
TN2030	-7.8	-8.01	-9.3	-8.37	-8.3	-8.83
TN2107	-7.8	-7.9	-7.9	-7.97	-8.1	-7.05
TN3861	-7.8	-7.81	-8.5	-7.62	-7.3	-6.17
TN6339	-7.8	-8.1	-8.6	-8.61	-5.3	-8.73
TN6714	-7.8	-7.57	-7.8	-7.66	-6	-7.01
TN6785	-7.8	-6.55	-8.1	-8.03	-7.3	-7.14
TN7021	-7.8	-7.52	-7.8	-7.85	-7.3	-7.29
TN7021L	-7.8	-7.41	-7.9	-7.79	-7.3	-7.36
TN7058	-7.8	-8.1	-7.5	-7.42	-6.8	-6.38
T0130	-7.7	-7.69	-7.7	-5.98	-7	-7.02
T0190	-7.7	-7.66	-6.9	-7.01	-8.1	-7.74
T0672	-7.7	-7.84	-7.6	-7.6	-7.5	-7.36
T10857	-7.7	-8.6	-9.2	-8.51	-7.3	-7.36
T1153	-7.7	-7.29	-7.3	-7.53	-6.9	-6.98
T1286	-7.7	-7.75	-8.2	-6.48	-7.8	-7.89
T13589	-7.7	-8.3	-8.7	-6.59	-8.7	-8.04
T19433	-7.7	-7.64	-7.7	-7.3	-7	-7.03
T2726	-7.7	-7.81	-7.7	-7.8	-6.5	-6.83
T2808	-7.7	-6.59	-7.3	-6.7	-7.7	-6.37
T2829	-7.7	-7.18	-7.9	-6.19	-7.1	-6.97
T2841	-7.7	-7.72	-7.8	-6.75	-6.7	-6.14
T2875	-7.7	-7.75	-8	-6.85	-7	-7.07
T2881	-7.7	-9	-8.2	-8.32	-7.4	-6.85
T2913	-7.7	-9.15	-6.8	-7.03	-7.7	-7.91
T2921	-7.7	-7.05	-7.8	-7.03	-7.4	-6.49
T2942	-7.7	-7.63	-8.2	-6.09	-7.2	-6.61
T2S1434	-7.7	-7.82	-7.5	-7.56	-7.6	-7.64
T2S2362	-7.7	-7.89	-6.9	-7.16	-7.1	-7.98
T3014	-7.7	-6.49	-7.9	-7.85	-7	-6.71
T3408	-7.7	-6.8	-8.1	-8.08	-7.4	-7.15
T3416	-7.7	-6.87	-8.2	-7.78	-7.2	-7.35
T3662	-7.7	-7.97	-9	-8.99	-7.7	-7.62
T3669	-7.7	-7.1	-7.5	-6.75	-6.5	-5.91
T3859	-7.7	-7.73	-7.7	-8.89	-8.6	-6.99
T3864	-7.7	-7.66	-7.8	-8.03	-6.7	-7.31
T3939	-7.7	-7.46	-8.2	-8.2	-7.5	-7.24
T3S0309	-7.7	-7.04	-8.3	-7.6	-7	-6.95
T3S0970	-7.7	-7.38	-7.7	-7.06	-6.3	-6.62
T3S1707	-7.7	-7.71	-8	-7.96	-6.5	-7.77
T3S2390	-7.7	-7.53	-8.2	-8.29	-8.7	-8.1
T4S1173	-7.7	-8.2	-8.7	-8.66	-7.6	-7.54
T4S1383	-7.7	-8.42	-7.6	-9.34	-8	-7.49
T5571	-7.7	-7.53	-8.4	-7.89	-6.5	-6.53
T5689	-7.7	-7.89	-7.6	-7.9	-7.1	-6.85
T5747	-7.7	-6.93	-7.8	-7	-7.2	-7.19
T5760	-7.7	-6.87	-8.3	-7.82	-7.3	-7.33
T5788	-7.7	-7.94	-7.8	-7.94	-8	-6.83
T5S2017	-7.7	-7.43	-7.4	-6.57	-7	-6.61
T6S1292	-7.7	-7.3	-8.4	-7.27	-7.8	-7.52
T6S2247	-7.7	-7.75	-7.9	-7.35	-6.4	-5.91
T7975	-7.7	-7.06	-8.1	-7.13	-8.2	-7.42
T8112	-7.7	-7.48	-7.3	-6.96	-6.6	-5.8
T8162	-7.7	-7.79	-7.6	-7.74	-7.1	-6.25
T9218	-7.7	-7.71	-7	-7.36	-6.1	-6.83
TC0039	-7.7	-7.56	-8.1	-8.23	-6.9	-7.29
TJS0312	-7.7	-7.06	-7.4	-7.47	-6.9	-6.28
TJS0338	-7.7	-7.13	-7.2	-8.25	-7.6	-7.38
TMA2386	-7.7	-7.68	-8.4	-6.65	-8	-6.89
TN1020	-7.7	-7.86	-8.5	-8.17	-6.7	-6.63
TN1121	-7.7	-7.74	-7.3	-8.24	-6.2	-7.28
TN1141	-7.7	-8.23	-8	-6.37	-7.6	-7.08
TN1517L	-7.7	-7.87	-8.4	-8.48	-8.6	-7.74
TN1524	-7.7	-7.76	-7	-7.12	-7.1	-6.88
TN1644	-7.7	-8.2	-8.6	-8.11	-8.2	-8.33
TN1675	-7.7	-7.83	-6.8	-7.6	-7.8	-7.74
TN1965	-7.7	-7.58	-5.7	-8.3	-6	-7.04
TN2159	-7.7	-7.33	-7.5	-7.02	-6.9	-7.28
TN2197	-7.7	-7.7	-8.4	-8.65	-6	-6.19
TN2316	-7.7	-8.46	-8.9	-7.69	-7.1	-7.94
TN4660	-7.7	-7.91	-8.4	-8.74	-6.8	-8.33
TN5894	-7.7	-7.56	-8.1	-7.08	-7.2	-6.54
TN6747	-7.7	-7.03	-8.3	-7.35	-8	-7.46
TN7020	-7.7	-7.62	-9	-8.72	-7.8	-7.94
TN7047	-7.7	-7.49	-8.3	-8.17	-6.9	-7.13
TN7056	-7.7	-7.2	-8.2	-8.13	-7.5	-7.28
TN7111	-7.7	-6.86	-6.9	-6.36	-6.2	-5.94
T0086	-7.6	-6.92	-6.4	-6.66	-6.8	-6.5
T0167	-7.6	-8.5	-8.4	-7.07	-7.6	-7.67
T0905	-7.6	-7.82	-8.2	-8.03	-6.7	-6.26
T21351	-7.6		-7.9	-7.25	-9.7	-7.59
[truncated: 1,047 more rows]
