# Supplementary material for: Structure-Based Virtual Screening of Potential Inhibitors Targeting the Prolyl-tRNA Synthetase (PRS) in Eimeria tenella: Insights from Molecular Docking, ADMET Studies, and Molecular Dynamics Simulations
Source: Molecules. 2025 Feb 8;30(4):790. doi: 10.3390/molecules30040790 (PMC11858595; doi:10.3390/molecules30040790)
Supplement: Supplementary file 1 [file molecules-30-00790-s001.zip › Table S4 Comparison of Smina and Vina Docking Scores for Ligands Across EtPRS, HsPRS and GgPRS.xlsx]

## Sheet: Table S4
	EtPRS		HsPRS		GgPRS
Ligand	smina score (kcal/mol)	vina score (kcal/mol)	smina score (kcal/mol)	vina score (kcal/mol)	smina score (kcal/mol)	vina score (kcal/mol)
T0129	-11	-10.97	-9.8	-9.806	-8.5	-8.584
T0132	-10.6	-9.852	-12.8	-10.85	-9.6	-9.375
T1166	-9.9	-10.4	-8.1	-8.002	-7.5	-7.472
T12581	-12	-10.4	-10	-9.449	-9.6	-8.522
T2850	-9.9	-10.55	-8.3	-8.791	-8.3	-8.226
T2907	-11	-11.04	-8.7	-8.696	-8.1	-8.155
T2967	-10.3	-9.827	-8.1	-8.446	-7.8	-7.58
T2972	-10.2	-10.54	-8.6	-9.289	-7.7	-8.049
T3242	-12.2	-10.43	-12.5	-10.91	-11.2	-9.498
T3318	-11.3	-10.31	-11.2	-10.77	-10.1	-9.129
T3345	-12.6	-9.612	-12.1	-11.04	-11.7	-10.41
T3376	-11.9	-10.07	-11.8	-9.983	-11.3	-9.633
T3385	-11	-9.849	-11.4	-9.831	-10.3	-9.584
T3390	-10	-8.443	-9.1	-9.083	-9.5	-9.536
T3765	-10.4	-10.39	-9.5	-10.89	-8.4	-8.321
T3799	-12.6	-9.681	-10.4	-10.19	-11.7	-9.688
T3810	-12	-10.09	-10.3	-9.335	-10.5	-8.443
T3811	-11.5	-9.263	-10.3	-8.705	-9.8	-7.797
T3829	-10.7	-9.721	-11.5	-9.979	-9.1	-10.06
T3854	-12.3	-10.59	-11.8	-10.37	-12.9	-10.48
T3879	-11.7	-9.797	-10.6	-9.821	-10.1	-8.738
T3S0208	-11.7	-10.24	-11.1	-10.42	-10.5	-8.913
T3S1250	-11.2	-10.69	-12.3	-11.31	-10.1	-8.893
T3S1416	-10	-9.58	-8	-10.14	-7.6	-8.172
T3S1816	-11.8	-9.435	-11.6	-10.11	-10.3	-8.805
T4592	-10.8	-10.49	-10.1	-9.809	-8.8	-8.591
T4614	-10.4	-9.886	-7.6	-8.486	-7.5	-7.478
T4S0145	-10.2	-10.58	-7.2	-9.925	-8.3	-8.399
T4S0217	-11.1	-10.48	-10.2	-10.03	-10.5	-9.589
T4S1102	-9.7	-10.75	-7.8	-10.74	-9.1	-8.982
T5574	-10	-9.715	-9	-9.01	-8	-8.029
T5740	-11.8	-11.04	-10.7	-10.09	-8.6	-8.131
T5S0055	-10.4	-10.06	-9.9	-9.717	-9.1	-8.831
T5S0056	-10.3	-10.3	-10.6	-10.59	-8.7	-8.719
T5S0106	-11.5	-11.17	-9.1	-9.126	-8.5	-8.242
T5S0691	-8.4	-8.572	-7.9	-8.038	-7.9	-7.79
T5S0733	-11.4	-10.27	-9.6	-10.65	-10.7	-8.793
T5S1097	-10.5	-8.114	-10.1	-9.929	-7.7	-8.406
T5S2228	-12.2	-10.6	-12.1	-10.61	-9.8	-9.734
T6169	-10.3	-9.664	-9.9	-9.902	-8.7	-8.669
T6670	-12.2	-10.72	-10.6	-9.577	-9.3	-8.535
T6S0052	-10.1	-10.11	-8.3	-8.772	-8.2	-8.105
T6S1367	-13.2	-10.23	-13	-10.19	-11.5	-9.683
T6S1597	-11.9	-9.937	-11	-9.39	-10	-8.663
T7600	-9.6	-8.034	-8.5	-8.245	-7.9	-6.983
T8164	-10.3	-9.74	-11.3	-9.657	-10.2	-9.099
T8183	-14.3	-12.47	-10.1	-9.891	-10.6	-8.88
T8184	-8.5	-8.953	-8.3	-8.606	-7.8	-7.488
T8299	-10	-10.46	-12.5	-10.69	-11.2	-9.179
T8859	-10.1	-10.09	-8.8	-8.663	-8	-7.944
TL0002	-11.9	-10.29	-10.7	-9.807	-10.3	-8.788
TMA0507	-10.8	-10.5	-10.1	-9.77	-8.9	-8.629
TN1006	-10.6	-10.28	-8.9	-8.939	-8	-7.851
TN1075	-10.5	-11.46	-9.8	-10.18	-9.1	-8.478
TN1341	-10.5	-9.149	-10.2	-9.64	-9.2	-8.658
TN1377	-10.3	-9.906	-8.8	-8.671	-7.6	-7.648
TN1489	-11.9	-9.871	-11.8	-10.08	-10.4	-9.664
TN1539	-11	-10.31	-12.1	-9.093	-11.2	-11.51
TN1705	-11.5	-10.02	-11.8	-10.41	-10.3	-9.487
TN1720	-11.2	-10.31	-10.9	-9.811	-9.6	-8.585
TN1773	-12.1	-9.527	-11.6	-10.04	-11.2	-9.152
TN1836	-12.4	-9.315	-12.1	-9.403	-11.5	-9.797
TN1860	-10.9	-10.34	-9.4	-8.892	-8.2	-7.849
TN2027	-11.1	-11.05	-10.7	-10.68	-8.8	-9.309
TN2081	-10.8	-9.922	-9.7	-9.027	-9.4	-8.534
TN2202	-10.7	-10.69	-8.9	-8.907	-7.9	-7.905
TN5031	-10	-10.15	-7.8	-7.849	-7.6	-7.475
TN6712	-12	-11.38	-9.8	-9.538	-9.9	-9.421
TN6719	-12.3	-10.2	-11.3	-8.78	-11.9	-9.411
TN6783	-10.6	-10.57	-9.9	-9.902	-8.7	-8.678
TN6789	-10.3	-9.026	-8.1	-8.763	-8.1	-8.099
TN6797	-11.2	-9.337	-12.7	-10.4	-10	-8.661
TN7079	-11.1	-9.628	-11.4	-10.32	-9.5	-8.026
TWS0902	-12.2	-11.16	-13.2	-11.25	-10.9	-9.826
