# Supplementary material for: Structure-Based Virtual Screening of Potential Inhibitors Targeting the Prolyl-tRNA Synthetase (PRS) in Eimeria tenella: Insights from Molecular Docking, ADMET Studies, and Molecular Dynamics Simulations
Source: Molecules. 2025 Feb 8;30(4):790. doi: 10.3390/molecules30040790 (PMC11858595; doi:10.3390/molecules30040790)
Supplement: Supplementary file 1 [file molecules-30-00790-s001.zip › Table S5 ADMET Profiles and Physicochemical Properties of Potential Inhibitor for EtPRS.xlsx]

## Sheet: Table S5
ADMET ID		T0129	T1166	T12581	T2850	T2907	T2967	T2972	T3376	T3810	T3811	T4592	T4614	T4S0145	T4S0217	T4S1102	T5574	T5740	T5S0055	T5S0106	T5S0691	T6670	T6S0052	T6S1367	T6S1597	T8183	T8184	T8859	TL0002	TMA0507	TN1006	TN1075	TN1377	TN1720	TN1860	TN2027	TN2081	TN2202	TN5031	TN6712	TN6719	TN6783	TN6789
Physicochemical Property	LogS	-5.74045	-5.94507	-2.30737	-3.3772	-5.05508	-5.73287	-4.05393	-3.59665	-3.35004	-5.00571	-4.88477	-5.94507	-4.372	-3.45824	-3.59184	-3.66958	-5.16229	-3.30268	-4.23549	-8.42143	-3.71273	-5.402	-3.31173	-2.70341	-3.04614	-7.03835	-5.53292	-2.93999	-4.88477	-6.44409	-4.62507	-6.609	-2.16173	-4.98164	-6.27164	-2.86753	-4.86002	-7.2543	-4.08459	-3.10838	-5.379	-6.89574
	LogD	3.27736	3.6912	0.557886	1.7559	3.1648	4.81185	2.9976	1.24212	1.94984	3.6135	4.28586	3.6912	4.38467	1.55415	2.4715	2.91868	4.05566	2.08657	3.1795	5.31651	1.71386	3.08828	1.61987	0.871125	2.11392	5.22144	3.11875	1.35018	4.28586	4.51312	3.0803	4.7369	1.27303	4.15045	3.35535	1.98234	3.35131	5.02773	2.96418	1.39844	3.38453	3.93417
	LogP	3.60671	4.69962	-0.540132	1.40258	3.49726	6.57042	2.90736	0.906428	1.66736	3.40465	4.87405	4.69962	5.82376	1.18763	2.4293	2.86234	4.64925	1.84023	3.25992	7.74319	1.30774	3.23163	1.14986	0.424723	1.48493	7.69584	3.23478	0.881553	4.87405	6.31957	3.00082	6.66338	0.375827	5.87687	3.70383	1.43269	3.90859	7.18872	2.81206	1.01884	3.59169	5.23496
Absporption	Pgp inhibitor	1.23e-05	0.0345461	2.57e-08	0.297623	0.984836	0.0494327	0.946502	4.99e-05	0.00046094	0.00217251	0.0703733	0.0345461	0.780529	0.00126212	0.915409	0.996196	0.0172523	0.00251474	0.0285521	0.906957	0.570892	5.55e-05	1.49e-06	1.07e-07	0.00147119	0.0336777	0.00016103	0.000557445	0.0703733	0.993964	0.925247	0.00300557	3.14e-06	0.0933074	0.0330453	0.00178769	0.0707056	0.0807711	0.00138412	5.36e-06	0.0010302	0.896043
	Pgp substrate	0.999581	0.450584	0.220951	0.00749373	0.00075763	0.0209693	0.172689	0.1918	0.13165	0.648637	0.199188	0.450584	0.00788933	0.394992	0.453877	0.00166289	0.897152	0.0240355	0.209274	7.26e-07	0.370376	0.999358	0.084725	0.0194684	0.998063	0.00846349	0.999992	0.332037	0.199188	0.0323136	0.00661323	0.00254691	5.89e-06	0.0736049	0.0960215	0.364278	0.810599	0.000157662	0.706592	0.857762	0.998997	0.0468179
	HIA	0.0137473	1.65e-05	0.995055	1.44e-05	0.387377	9.54e-07	0.00367916	0.772389	0.00190955	0.0210207	7.39e-06	1.65e-05	0.0200068	0.491079	2.01e-05	0.000444949	8.11e-06	4.53e-06	1.19e-07	1.19e-07	0.00978166	0.0175439	0.000366807	0.570061	0.000258148	2.86e-06	0.0552593	0.870758	7.39e-06	0.000112772	0.00165832	2.23e-05	0.978736	0.34781	9.92e-05	0.738887	0.0143009	3.12e-05	3.58e-07	0.063151	0.00109911	0.00357038
	F(20%)	0.720534	0.00481236	0.143383	0.00563884	0.0354965	0.00837749	0.0166904	0.809954	0.585912	0.48371	0.0737157	0.00481236	0.990273	0.268957	0.960071	0.0573496	0.0410321	0.00735778	0.00305229	5.96e-07	0.0456605	0.375289	0.997977	0.840481	0.00218797	0.0123308	0.746973	0.0572329	0.0737157	0.555071	0.0327262	0.0475693	0.00762272	0.999859	0.00173348	0.00940955	0.230029	0.000161886	0.00797677	0.0377507	0.775606	0.0231924
	F(30%)	0.327034	0.00465256	0.997812	2.06e-05	0.74835	0.173348	0.0781376	0.999226	0.966904	0.477113	0.259144	0.00465256	0.99963	0.96964	0.672357	0.3776	0.164744	2.36e-05	0.00147432	4.05e-06	0.737179	0.227477	0.999981	0.999695	0.00886977	0.48151	0.631653	0.999693	0.259144	0.097501	0.0246618	0.103559	0.999994	0.999992	2.32e-05	0.874921	0.840651	0.00333291	0.0037064	0.988925	0.0225698	0.115619
	Caco-2 Permeability	-4.97531	-4.51122	-6.67521	-4.89409	-4.35247	-5.25627	-5.06113	-6.33927	-6.55502	-5.95634	-5.03436	-4.51122	-4.81604	-6.1675	-4.91519	-4.44322	-5.1521	-4.85959	-5.01739	-4.65228	-5.41947	-4.94246	-7.22239	-6.63007	-6.41469	-5.13592	-4.97918	-6.79904	-5.03436	-4.58255	-5.36549	-5.18947	-6.15256	-4.8089	-4.98619	-5.94643	-4.83595	-4.87583	-5.26592	-6.63812	-4.96671	-4.61842
	MDCK Permeability	-4.71088	-4.49581	-4.98206	-4.72265	-4.53147	-4.92488	-4.58406	-5.08414	-5.06703	-5.14819	-4.93065	-4.49581	-4.71219	-5.2591	-4.77782	-4.68418	-4.93917	-4.72427	-4.98661	-4.74722	-4.83479	-4.72655	-4.86908	-5.03118	-4.97891	-5.00024	-4.7168	-5.00424	-4.93065	-4.7796	-5.16181	-4.85006	-5.04123	-4.65997	-4.69359	-5.20072	-4.65487	-4.68447	-5.04102	-4.994	-4.6859	-4.59063
Distribution	BBB	0.0120449	0.955239	0.0208389	0.996037	0.00149622	0.000527971	0.623612	0.00191233	0.592817	0.896518	0.905231	0.955239	1.38e-05	0.0115655	0.369155	0.158429	0.241855	0.995928	0.0248826	0.997967	0.0254591	0.00736416	0.0049402	0.000836428	9.64e-05	0.00268955	0.000722047	0.00025263	0.905231	0.954396	0.0180676	0.000359557	0.00158741	0.000169104	0.876185	0.00456937	0.0917421	0.99129	0.0705351	0.000211907	0.545561	0.329668
	PPB	65.1121	98.1989	77.0545	82.5258	98.9885	98.6492	97.5913	81.0799	77.1975	84.8036	63.0784	98.1989	96.1155	85.7052	55.7328	97.1976	91.4132	81.2079	57.4672	95.5946	95.2071	51.0115	90.3368	77.8274	21.9271	96.1176	47.3121	86.2609	63.0784	97.4667	56.7868	98.7036	64.9239	95.5927	94.1772	86.5574	89.9342	97.7691	57.5817	83.7959	86.5257	98.6996
	VDss	0.103807	-0.113298	-0.231523	0.291887	0.0415981	-0.101208	0.040077	-0.0483094	-0.338547	-0.436145	0.117893	-0.113298	0.0665742	-0.0594449	0.000697231	-0.067127	0.556589	0.4122	0.083261	0.635426	0.12409	-0.0477353	0.269515	-0.129162	-0.625144	-0.130365	-0.0642164	-0.193578	0.117893	0.0173993	0.0418329	-0.112999	-0.39988	0.176465	0.304285	-0.237303	0.399552	0.221268	0.166192	-0.0967726	0.314503	0.468702
	Fu	37.8772	1.98087	23.5685	19.3651	0.57703	0.956151	2.7036	16.1425	18.3358	10.9254	34.7659	1.98087	3.09386	11.9234	42.0459	3.08358	9.90907	20.5565	48.3386	5.52044	4.11545	48.8954	17.4627	21.9617	66.6175	5.14579	50.2135	14.4195	34.7659	2.87538	48.9669	0.855544	30.7248	3.78527	6.96798	10.2062	8.35566	2.10053	44.7705	13.7349	14.4528	1.07238
Metabolism	CYP1A2 inhibitor	1	0.999997	2.36e-09	0.999445	0.999957	2.8e-06	1	0.000584953	3e-12	1.84e-09	2.09e-05	0.999997	0.850354	9.01e-05	1.72e-07	2.36e-05	8.08e-07	0.999425	2.3e-07	6.36e-08	0.000113517	0.999308	4.84e-11	3.82e-08	7.82e-13	2.18e-05	0.998743	2.96e-07	2.09e-05	7.23e-07	1.52e-05	8.43e-05	1.46e-16	0.0714513	1	5.15e-12	0.999931	3.11e-10	6.48e-09	1.66e-05	0.999994	0.73441
	CYP1A2 substrate	0.999995	0.992914	0.0010874	0.998219	0.964706	2.39e-11	0.999951	0.000130132	3.49e-06	3.51e-05	0.000529033	0.992914	0.0435655	2.87e-05	1	0.0500977	7.57e-10	0.999999	0.0141984	0.325308	0.363519	0.999935	0.999999	5.16e-06	7.32e-05	3.64e-10	0.999364	0.00417161	0.000529033	0.965163	0.997894	2.74e-07	1.17e-06	1.39e-05	0.999974	0.00548535	0.997452	0.494807	0.00010155	0.000142029	0.999997	0.403692
	CYP2C19 inhibitor	0.999972	0.988625	2.74e-10	0.99979	0.994466	0.000554488	0.000950469	2.65e-07	3.34e-08	3.07e-05	0.00188247	0.988625	0.999971	4.41e-07	1.44e-05	0.975346	8.78e-05	0.801548	0.000606019	0.691706	0.000823935	0.999948	0.000128973	6.83e-09	1.15e-12	5.31e-05	0.99964	0.00107299	0.00188247	0.225302	4.62e-05	0.403041	9.49e-11	1	0.99762	6.68e-08	0.00398374	5.92e-05	2.82e-06	6e-08	0.958801	0.957841
	CYP2C19 substrate	0.998513	0.0240996	5.69e-09	0.890059	0.325228	2.32e-07	0.764249	4.29e-07	7.39e-05	0.868291	0.0661175	0.0240996	0.295571	8.95e-05	1	0.999812	0.00176657	0.999496	0.951878	0.999996	4.25e-05	0.999051	0.0223829	1.63e-07	0.00326016	0.000115382	0.860722	0.0161591	0.0661175	1	0.831552	0.11703	6.4e-06	0.999997	0.9959	0.0700311	0.0105278	1	0.0712899	4.66e-08	0.99436	0.991117
	CYP2C9 inhibitor	0.0283286	0.381425	5.32e-06	0.533404	0.99336	0.000338926	0.00548499	1.59e-06	1.12e-05	0.0383094	0.0005419	0.381425	0.995427	4.09e-06	4.7e-06	0.10156	0.00126068	0.00961069	1.24e-05	0.99455	0.000370471	0.00864324	1.74e-07	2.78e-06	1.6e-06	0.00111583	0.000585442	0.241966	0.0005419	0.129322	0.00475357	0.27682	2.46e-07	1	0.446018	0.00109365	1.13e-05	0.0764354	5.86e-06	4e-05	0.320251	0.868087
	CYP2C9 substrate	0.9999	0.991243	0.000266312	0.696706	0.0287461	1.16e-09	0.993819	3.96e-05	4.24e-07	0.0013193	2.56e-07	0.991243	0.994462	9.98e-05	0.996641	4e-05	1.1e-07	0.99999	2.81e-06	0.997975	0.900938	0.998536	0.637389	2.48e-05	2.94e-07	2.37e-09	0.933385	6.57e-05	2.56e-07	0.035471	0.000281255	1.24e-05	4.33e-12	0.443781	0.999995	0.0101571	0.722526	0.997106	4.15e-10	1.76e-05	0.999905	0.841495
	CYP2D6 inhibitor	0.999997	0.998328	3.22e-07	0.999962	0.956722	0.00969418	0.0911273	4.76e-06	5.68e-07	3.2e-05	0.49634	0.998328	0.929273	6.04e-08	0.211479	0.000843941	0.00133029	0.999999	0.0109727	0.0115947	0.000247533	0.652281	3.82e-15	6.29e-07	7.93e-08	0.00496927	0.555232	1.5e-06	0.49634	0.00192596	7.29e-06	0.0213675	7.75e-11	0.976161	0.999918	5.82e-10	0.997083	1.88e-05	0.021575	1.37e-05	0.999999	0.620391
	CYP2D6 substrate	0.999977	0.990053	5.65e-08	0.994824	0.0190191	0.00269158	0.999801	8.44e-05	7.48e-09	8.9e-07	0.000547775	0.990053	0.999768	0.000320655	1	7.35e-05	3.9e-05	0.999966	8.97e-06	0.922226	0.197031	0.996928	3.39e-13	1.13e-05	8.64e-15	7.92e-05	0.998964	1.16e-06	0.000547775	5.63e-05	4.54e-08	0.0341438	1.94e-16	0.996043	0.999994	1.77e-05	0.995287	0.957817	2.4e-07	0.000165002	0.999985	0.809493
	CYP3A4 inhibitor	1	0.99978	2.09e-07	0.999997	0.613377	0.0594349	0.577628	0.00415953	9.73e-05	0.00393899	0.410472	0.99978	0.931079	0.0467296	0.0682178	0.205174	0.00343426	0.999969	0.0930519	0.0247687	0.965649	0.999981	3.79e-08	0.000144326	4.31e-06	0.810552	0.999982	0.230045	0.410472	0.0153925	4.4e-05	0.810903	0.000372559	0.823328	0.999999	0.000474388	0.0228249	1.38e-10	0.0542933	0.753209	0.99999	0.623391
	CYP3A4 substrate	0.115263	0.992421	5.48e-10	0.0119189	0.0127951	0.995375	0.994138	1.08e-07	0.0884845	0.160274	0.999977	0.992421	2.84e-05	9.04e-05	0.989919	1	0.920127	0.995242	0.972749	0.28661	0.021983	0.92357	2.6e-06	2.9e-06	0.774939	0.999555	0.91909	0.000111755	0.999977	0.9983	0.977578	0.999511	1.51e-05	0.062972	0.0381262	0.231588	0.00555419	0.999976	0.99829	3.03e-06	0.0593135	0.991859
Excretion	CLplasma	2.91193	7.14771	1.68608	3.9479	4.99593	12.6829	5.10518	3.64617	0.859711	3.35538	16.4313	7.14771	7.80049	2.98828	12.0512	11.0117	15.7032	7.11406	15.6007	14.3771	6.13184	4.1796	8.92672	0.854249	-0.352925	12.0695	5.01063	1.74471	16.4313	10.5843	8.26805	12.9121	0.254222	7.92912	1.93581	2.50907	6.69579	13.389	10.9028	1.69081	3.54357	5.97572
	T1/2	0.55811	0.58949	6.22192	1.69602	0.680939	0.554144	0.660654	3.84493	3.70618	1.96827	1.23819	0.58949	1.00359	3.36165	2.7286	0.430625	2.2315	2.11709	1.75594	0.386916	1.84016	0.632031	3.97978	5.44855	5.13591	0.544946	0.741757	2.94584	1.23819	0.17774	1.69484	0.746854	4.86643	1.3659	0.91328	3.35031	0.694007	0.288559	2.16791	4.19388	0.705794	0.286916
Toxicity	hERG Blockers	0.42542	0.301684	0.0116668	0.151702	0.126409	0.198609	0.416347	0.0188212	0.0145916	0.0313268	0.182723	0.301684	0.277984	0.0236621	0.910135	0.154812	0.179829	0.242414	0.0810181	0.202832	0.068129	0.407928	0.0548651	0.0162548	0.0435283	0.129451	0.4089	0.0382918	0.182723	0.0694548	0.190856	0.219688	0.0105014	0.0621255	0.464584	0.0188262	0.30914	0.3001	0.0632813	0.0095543	0.33912	0.171621
	H-HT	0.161298	0.813143	0.861392	0.604283	0.835203	0.573304	0.735551	0.572129	0.625679	0.598167	0.645275	0.813143	0.715497	0.654339	0.763054	0.738451	0.583258	0.604873	0.750867	0.617491	0.598838	0.144478	0.842384	0.771746	0.579056	0.545276	0.151119	0.901668	0.645275	0.629181	0.649197	0.63334	0.830038	0.586334	0.797708	0.746438	0.357289	0.803846	0.679985	0.463016	0.143553	0.897046
	DILI	0.818782	0.969172	0.993858	0.617731	0.985921	0.50829	0.759053	0.983517	0.652374	0.219236	0.331766	0.969172	0.815197	0.93639	0.00291703	0.416322	0.28124	0.607907	0.463942	0.0450981	0.354618	0.725513	0.7412	0.92103	0.989144	0.165892	0.740098	0.92946	0.331766	0.137535	0.986756	0.628763	0.996142	0.846486	0.969764	0.939175	0.592693	0.201189	0.460905	0.917813	0.23514	0.996061
	AMES Toxicity	0.807573	0.828065	0.976892	0.8814	0.933326	0.158648	0.854904	0.920356	0.833781	0.755188	0.279205	0.828065	0.263687	0.861409	0.299148	0.45788	0.069294	0.83351	0.588704	0.0886621	0.66626	0.755498	0.710891	0.94644	0.979473	0.085726	0.696395	0.979518	0.279205	0.358583	0.991912	0.115148	0.991308	0.746811	0.937163	0.866918	0.733373	0.0605952	0.637493	0.888519	0.461944	0.485386
	ROA	0.826051	0.827009	0.00793629	0.634243	0.721742	0.101031	0.65471	0.0457605	0.0331516	0.0872744	0.113749	0.827009	0.708179	0.0427472	0.798624	0.605011	0.231127	0.563313	0.484065	0.125339	0.4011	0.808282	0.744531	0.0052133	0.994255	0.0937833	0.806069	0.0462267	0.113749	0.322476	0.961747	0.068816	0.000680322	0.840201	0.654228	0.0140607	0.809264	0.118689	0.328362	0.0252786	0.896894	0.772797
	FDAMDD	0.934141	0.804729	0.00459785	0.854268	0.804672	0.731789	0.760962	0.103061	0.0368116	0.0552977	0.884424	0.804729	0.800703	0.131444	0.998708	0.773205	0.959656	0.625384	0.923187	0.466655	0.467631	0.903652	0.962248	0.0167217	0.999688	0.521427	0.918859	0.0463375	0.884424	0.381975	0.985953	0.75861	0.000398048	0.794313	0.823362	0.074082	0.873127	0.829772	0.921792	0.0621492	0.942818	0.98947
	Skin Sensitization	0.92472	0.954827	0.998316	0.848971	0.862396	0.975274	0.752381	0.998382	0.999673	0.999748	0.985225	0.954827	0.828993	0.991821	0.30765	0.903196	0.906884	0.801887	0.986283	0.523703	0.523045	0.910665	0.999985	0.994252	1	0.916494	0.92958	0.999077	0.985225	0.978883	0.999997	0.940379	0.999891	0.950448	0.280897	0.990103	0.933424	0.189626	0.981492	0.999018	0.975393	0.704683
	Carcinogenicity	0.916587	0.892549	0.119234	0.938455	0.940291	0.874838	0.767884	0.341729	0.441861	0.423106	0.936747	0.892549	0.524565	0.448359	0.17393	0.927359	0.735329	0.901771	0.822253	0.370452	0.613138	0.863724	0.0237253	0.0164051	0.594163	0.782396	0.836899	0.714079	0.936747	0.835194	0.964566	0.850755	0.0574382	0.622667	0.974017	0.529441	0.610496	0.455313	0.806828	0.141459	0.874058	0.862531
	Eye Corrosion	0.00144701	0.00258356	1.95e-09	0.00108364	0.00412932	0.113305	0.000397804	3.91e-05	4.23e-08	0.000370307	0.69741	0.00258356	0.000531116	5.63e-05	2.32e-09	0.0110451	0.00321574	0.00205763	0.00387822	0.144986	6.72e-06	0.00406258	3.41e-06	6.57e-10	3.3e-15	0.27993	0.00214769	4.27e-06	0.69741	0.375443	2.45e-05	0.0542268	4.81e-13	0.000718114	8.81e-05	8.61e-07	0.00409423	0.0100872	0.00125378	5.69e-06	0.0133354	5.32e-05
	Eye Irritation	0.930735	0.937988	0.0101281	0.484796	0.923286	0.953902	0.768218	0.683926	0.0026635	0.133868	0.982005	0.937988	0.885225	0.547039	0.00161106	0.566521	0.275903	0.539876	0.238139	0.568771	0.488239	0.939852	0.899264	0.0253935	2.75e-08	0.941085	0.923667	0.426401	0.982005	0.889261	0.00689798	0.955583	1.11e-05	0.765162	0.319599	0.0563946	0.98494	0.283837	0.194837	0.583912	0.971255	0.609598
	Respiratory	0.912754	0.978833	0.00182049	0.267694	0.643816	0.939648	0.934283	0.0284719	0.0664333	0.318536	0.940937	0.978833	0.933432	0.0366157	0.969676	0.554311	0.181144	0.687988	0.728551	0.67106	0.44639	0.924415	0.954631	0.00263028	0.984161	0.827267	0.918282	0.0118986	0.940937	0.877947	0.924698	0.961473	5.95e-06	0.940357	0.918519	0.0564715	0.934944	0.657128	0.742686	0.0139252	0.913046	0.873126
	BCF	1.98136	1.94193	0.504265	1.5326	1.4854	2.9511	1.45975	0.505042	1.16755	1.70485	2.61173	1.94193	2.02133	0.401609	1.57325	1.16885	1.60758	1.42235	0.711049	2.01794	0.827198	2.14075	1.17766	0.408265	0.596272	2.91339	2.07124	0.463354	2.61173	2.98345	1.93746	3.29209	0.489221	1.89937	1.73727	0.488918	2.65293	2.50664	0.52492	0.424457	2.04078	2.89202
	IGC50	4.4131	4.00892	3.23164	4.04441	4.87739	4.5321	4.50071	3.11829	3.47458	3.80008	4.08353	4.00892	5.35256	2.93159	4.33864	3.78253	3.54568	3.7358	3.37199	5.30241	3.50143	4.30284	3.63048	2.97238	3.20881	4.59452	4.26395	3.11632	4.08353	5.04397	4.48397	4.99646	3.49859	5.21131	4.38211	3.29715	4.48293	5.15923	3.19401	3.05318	4.52069	4.62946
	LC50FM	5.66191	4.55801	3.90678	5.27078	5.86974	5.20303	5.27282	3.74805	4.04882	4.54574	4.7218	4.55801	6.16249	3.53043	4.8684	4.70462	4.28646	4.6504	4.23871	7.04418	3.97567	5.32171	4.18731	3.72642	3.71133	5.26775	5.16151	3.84631	4.7218	5.87556	5.42629	5.96816	4.59157	6.05523	5.63864	4.1136	5.66808	6.77796	3.89879	3.59896	5.60425	5.62775
	LC50DM	6.21209	4.65298	4.9318	6.52647	5.98271	5.20484	5.35855	4.53979	4.95952	5.25292	4.81028	4.65298	6.61371	4.33886	5.55369	5.19572	4.91527	5.72407	4.92839	6.49513	4.74196	5.77456	4.70686	4.81556	4.55439	5.28648	5.59387	4.92021	4.81028	5.66132	5.88062	5.8247	5.47031	6.52117	6.38878	4.98851	5.65753	6.4169	4.69136	4.47932	6.34726	5.67949
Tox21 Pathway	NR-AhR	0.109327	0.0191085	0.134999	0.0243373	0.142035	9.23e-07	0.0215566	0.346459	0.125953	0.323231	0.103062	0.0191085	0.0365796	0.478337	0.0247846	0.328838	0.537801	0.269297	0.25148	6.58e-06	0.104258	0.17719	0.0145726	0.00221057	0.908896	1.96e-05	0.321757	0.649105	0.103062	0.0414418	0.617859	1.23e-06	0.000277114	0.0137706	0.223744	0.21475	0.00977266	4.84e-05	0.422955	0.939705	0.134063	0.566186
	NR-AR	0.989604	0.000621457	0.0227376	0.295512	0.0173749	1.62e-06	0.196203	0.203861	0.00403104	0.0634699	0.000299765	0.000621457	0.18735	0.0303174	3.43e-05	0.987352	0.00286987	0.467802	0.0128424	3.26e-08	0.00850616	0.563148	0.0919561	0.00748036	0.884283	4.15e-06	0.778275	0.112339	0.000299765	0.0463474	0.316369	1.78e-06	1.04e-05	0.0346416	0.864939	0.0414087	0.00731482	4.46e-07	0.0188884	0.426126	0.913306	0.0752042
	NR-AR-LBD	0.999985	0.996083	0.025168	0.955121	0.989054	1.25e-08	0.979819	0.724063	0.000554594	0.00667969	0.0117886	0.996083	0.955773	0.63349	0.0976957	0.00030596	0.00946466	0.993726	0.0100192	6.29e-05	0.874564	0.999629	0.725143	0.0198515	0.0115012	6.62e-06	0.999834	0.185832	0.0117886	0.0232662	0.00388838	1.98e-08	1.23e-05	0.979882	0.999438	0.34069	0.968767	1.34e-06	0.00482057	0.942594	0.99951	0.501162
	NR-Aromatase	0.801533	0.839343	0.102475	0.180194	0.847491	0.0549023	0.5773	0.458192	0.0341952	0.0206673	0.0346194	0.839343	0.442682	0.930995	8.61e-05	0.0196632	0.170872	0.148456	0.221473	0.000288148	0.0200249	0.210022	0.449903	0.011378	0.945948	3.14e-05	0.384834	0.0864784	0.0346194	0.00170386	0.991497	0.0287452	0.0422343	0.219529	0.490493	0.163236	0.967904	1.54e-05	0.292965	0.918481	0.728341	0.903033
	NR-ER	0.881921	0.338667	0.742975	0.116426	0.349402	0.999569	0.851778	0.668937	0.549911	0.394842	0.246072	0.338667	0.954622	0.982444	0.030543	0.989263	0.238613	0.215624	0.386519	0.0127369	0.36495	0.75475	0.07248	0.280363	0.941005	0.777124	0.822379	0.82298	0.246072	0.65142	0.939137	0.999211	0.973783	0.555219	0.830984	0.775118	0.418482	0.999107	0.447677	0.998721	0.473674	0.299899
	NR-ER-LBD	0.663267	0.081816	0.00374247	0.0386736	0.100488	0.135235	0.236899	0.265896	0.000830491	0.223681	0.0352902	0.081816	0.828919	0.569353	4.78e-05	0.349836	0.0046545	0.014271	0.00536024	0.0294005	0.00169039	0.101331	0.692381	0.000161646	0.137032	3.75e-05	0.183962	0.0662966	0.0352902	0.668593	0.10249	0.0662897	0.00377457	0.370626	0.32947	0.165904	0.124398	0.0726732	0.00353156	0.990492	0.384984	0.271954
	NR-PPAR-gamma	0.0252275	0.012238	3.76e-05	0.000110642	0.0108384	0.000958144	0.309417	0.0029259	4.79e-06	0.0007985	0.0123211	0.012238	0.475417	0.00119429	2.7e-08	0.00185226	0.00442835	0.00017727	0.0176046	3.54e-05	0.000203525	0.0041655	0.00253485	1.31e-06	0.00739457	1.61e-05	0.00699971	0.000355854	0.0123211	0.00220684	0.971733	0.000766569	8.28e-09	0.326004	0.0131006	0.00451085	0.313314	1.54e-06	0.00661234	0.224104	0.00604375	0.736176
	SR-ARE	0.992166	0.176017	0.0234555	0.471899	0.937003	0.621797	0.705742	0.556497	0.00864694	0.0684876	0.0719884	0.176017	0.977487	0.572521	0.0105178	0.952207	0.0719498	0.377995	0.234156	0.00541109	0.164813	0.959453	0.186497	0.121047	0.244233	0.0338091	0.976899	0.2331	0.0719884	0.317746	0.904032	0.456031	0.000123882	0.965482	0.897642	0.210726	0.961309	0.00763463	0.0314843	0.938599	0.966263	0.873376
	SR-ATAD5	0.794721	0.0399986	6.17e-05	0.546877	0.203291	2.06e-08	0.672491	0.0025358	0.000514202	0.00620865	0.00572584	0.0399986	0.782257	0.0572486	1.91e-05	0.000868038	0.00762712	0.455711	0.123104	6.13e-05	0.00516368	0.224711	0.00317705	2.68e-05	0.226663	4.46e-07	0.561259	0.0285544	0.00572584	0.0185696	0.961886	1.04e-08	4.84e-07	0.0464521	0.829118	0.00355707	0.170809	6.45e-09	0.205735	0.885605	0.682007	0.362528
	SR-HSE	0.971981	0.246322	0.00105944	0.913805	0.320928	0.0433797	0.490968	0.120779	0.000328611	0.0923002	0.225782	0.246322	0.312339	0.0288746	0.00529015	0.742142	0.00737937	0.220413	0.459074	0.0357592	0.0719242	0.652424	0.0157996	2.79e-05	0.0332312	0.00626064	0.814667	0.0362483	0.225782	0.582894	0.454138	0.0399366	5.82e-07	0.652712	0.811967	0.110081	0.504959	0.000164867	0.0776933	0.351119	0.899792	0.937047
	SR-MMP	0.999705	0.647055	0.00531967	0.571251	0.944167	0.99925	0.886888	0.421703	0.00249787	0.334083	0.0673033	0.647055	0.99556	0.902547	0.000234477	0.0237263	0.119566	0.565546	0.0700311	0.116519	0.873658	0.992829	0.80908	0.00249713	0.735684	0.0324058	0.995015	0.252048	0.0673033	0.51531	0.871392	0.999566	8.6e-05	0.995872	0.980177	0.240595	0.992087	0.162622	0.0622013	0.99717	0.995078	0.988379
	SR-p53	0.999499	0.303857	0.00966562	0.998977	0.977173	0.000425921	0.862568	0.172756	0.00192703	0.0158223	0.0086473	0.303857	0.7283	0.832161	0.0087381	0.752139	0.147068	0.985315	0.278623	9.79e-07	0.0208729	0.979703	0.000385421	0.117373	0.975028	8.11e-05	0.989366	0.0518549	0.0086473	0.0290427	0.999985	0.000241129	0.000103867	0.425571	0.994294	0.22075	0.713031	5.39e-07	0.199459	0.959562	0.998046	0.883233
Physicochemical Property	Molecular Weight (MW)	332.09	246.12	578.16	367.11	276.08	412.37	287.11	448.1	780.47	622.44	415.35	246.12	390.18	462.12	610.3	312.21	430.31	353.13	427.31	426.39	482.12	348.12	578.14	568.18	942.48	412.37	348.12	550.17	415.35	426.39	516.31	412.37	930.34	390.18	347.08	548.19	273.14	412.37	443.3	594.16	334.11	319.16
	Volume	326.885	269.264	534.737	348.42	288.301	479.432	295.154	413.147	784.093	656.115	452.787	269.264	424.083	430.443	640.267	344.581	456.734	342.267	456.304	496.727	459.711	352.738	549.942	528.634	906.201	479.432	352.738	511.288	452.787	496.727	523.799	479.432	870.653	424.083	334.357	525.713	296.618	479.432	465.094	543.527	329.522	339.112
	Density	1.01592	0.914046	1.0812	1.05364	0.957611	0.860123	0.972746	1.0846	0.99538	0.948675	0.91732	0.914046	0.920056	1.07359	0.953197	0.906057	0.942146	1.03174	0.936459	0.858398	1.04874	0.986909	1.05127	1.07481	1.04003	0.860123	0.986909	1.07605	0.91732	0.858398	0.985702	0.860123	1.06855	0.920056	1.03805	1.04275	0.920848	0.860123	0.953141	1.09316	1.01392	0.941164
	nHA	5	2	14	7	3	1	4	11	13	8	3	2	4	11	8	2	4	6	4	1	10	5	12	14	19	1	5	13	3	1	7	1	23	4	6	12	2	1	5	15	5	3
	nHD	0	1	9	0	0	1	1	7	9	6	2	1	2	6	2	0	2	1	2	0	5	0	10	10	9	1	0	7	2	1	1	1	11	2	0	7	1	0	3	9	0	0
	TPSA	40.8	28.68	239.97	66.46	47.28	20.23	50.68	190.28	218.99	139.84	41.49	28.68	70.67	179.28	83.86	34.14	58.92	60.39	58.56	17.07	155.14	40.8	220.76	239.22	282.21	20.23	40.8	204.83	41.49	20.23	86.75	20.23	356.81	70.67	58.92	199.51	19.89	17.07	78.79	249.2	40.8	39.17
	nRot	0	0	6	1	0	5	0	4	7	7	0	0	6	5	9	0	0	0	0	3	4	2	3	8	10	5	2	7	0	4	4	5	22	5	0	8	0	6	0	6	0	0
	nRing	6	4	5	6	4	4	5	4	7	5	6	4	3	4	6	4	6	6	6	4	5	5	6	4	9	4	5	5	6	4	7	4	5	3	6	4	5	4	6	5	6	5
	MaxRing	24	17	10	13	17	17	21	10	22	17	20	17	10	10	10	17	20	24	17	18	10	21	10	6	17	17	21	10	20	17	18	17	6	10	24	10	21	17	17	10	24	20
	nHet	5	2	14	7	3	1	4	11	13	8	3	2	4	11	8	2	4	6	4	1	10	5	12	14	19	1	5	13	3	1	7	1	23	4	6	12	2	1	5	15	5	3
	fChar	1	0	0	0	0	0	0	0	0	0	0	0	0	0	0	0	0	0	0	0	0	1	0	0	0	0	1	0	0	0	0	0	0	0	0	0	1	0	0	0	1	0
	nRig	29	20	30	30	22	21	26	24	38	27	30	20	20	24	34	23	30	29	31	23	29	25	34	25	50	21	25	29	30	21	34	21	33	20	30	24	25	21	31	30	29	24
	Flexibility	0	0	0.2	0.0333333	0	0.238095	0	0.166667	0.184211	0.259259	0	0	0.3	0.208333	0.264706	0	0	0	0	0.130435	0.137931	0.08	0.0882353	0.32	0.2	0.238095	0.08	0.241379	0	0.190476	0.117647	0.238095	0.666667	0.25	0	0.333333	0	0.285714	0	0.2	0	0
	Stereo Centers	0	0	10	2	0	9	0	5	19	15	12	0	0	5	2	5	12	3	11	8	4	0	5	10	26	8	0	9	12	7	12	9	16	0	0	5	0	8	12	10	0	0
Toxicophore Rules	NonGenotoxic Carcinogenicity Rule	1	1	0	0	2	0	1	0	0	0	0	1	0	0	0	1	0	0	0	0	0	1	0	0	1	0	1	0	0	0	2	0	0	0	1	0	1	1	0	0	1	1
	LD50_oral	0	0	0	0	0	0	0	0	0	0	0	0	0	0	0	0	0	0	0	0	0	0	0	0	0	0	0	0	0	0	0	0	0	0	0	0	0	0	0	0	0	0
	Genotoxic Carcinogenicity Mutagenicity Rule	4	3	0	0	5	0	3	0	0	0	0	3	0	0	0	1	0	0	0	0	0	4	0	0	2	0	4	0	0	0	7	0	0	0	4	0	3	1	0	0	3	4
	SureChEMBL Rule	0	0	0	0	0	0	0	0	0	0	0	0	0	0	0	0	0	0	0	0	0	0	0	0	0	0	0	0	0	0	2	0	0	0	0	0	0	0	0	0	0	0
	NonBiodegradable	1	1	1	0	0	0	0	2	1	1	1	1	0	1	0	1	1	0	2	1	1	1	1	1	1	0	1	1	1	0	2	0	1	0	1	2	1	1	2	2	1	0
	Skin Sensitization Rule	1	0	1	2	4	0	0	7	1	1	0	0	0	6	1	4	1	1	1	1	10	1	9	4	4	0	1	4	0	0	7	0	3	0	1	3	0	3	1	4	1	1
	Acute Aquatic Toxicity Rule	0	0	3	1	1	1	0	2	2	2	0	0	0	2	0	2	2	0	0	1	2	0	2	2	5	1	0	2	0	1	7	1	2	0	0	3	0	2	0	2	0	0
Medicinal Chemistry	QED	0.365	0.486	0.152	0.718	0.581	0.457	0.54	0.261	0.168	0.231	0.559	0.486	0.498	0.302	0.224	0.61	0.548	0.784	0.567	0.412	0.374	0.409	0.159	0.15	0.103	0.454	0.409	0.215	0.559	0.447	0.339	0.457	0.048	0.533	0.457	0.209	0.468	0.429	0.501	0.159	0.592	0.401
	SAscore	2.899	2.295	4.609	3.599	2.572	4.571	2.222	3.924	6.066	5.404	5.37	2.295	2.756	3.911	3.654	4.22	5.453	3.87	5.638	4.911	3.992	2.687	4.519	4.627	6.568	4.494	2.664	4.655	5.37	4.582	6.068	4.733	5.658	2.843	2.663	4.194	2.811	4.284	5.904	4.675	3.121	3.229
	Fsp3	0.15	0.118	0.444	0.35	0.111	0.862	0.111	0.286	0.905	0.944	1	0.118	0.24	0.318	0.351	0.714	0.926	0.4	0.889	0.9	0.24	0.19	0.2	0.462	0.936	0.862	0.19	0.5	1	0.867	0.9	0.862	0.643	0.24	0.15	0.444	0.211	0.897	0.889	0.444	0.25	0.381
	MCE-18	63.043	20	115.923	103.333	44	69	52.8	87.63	148.5	110.4	138.667	20	19	86.966	113.4	66.667	140.885	105	136.235	83.088	97.742	54.08	126.667	98.737	172.945	69	54.08	114.051	138.667	78.607	163.702	69	140.826	20	65.217	97.692	54	67.745	140.02	119.436	67.28	63.724
	NPscore	1.059	0.32	1.529	1.415	1.228	2.802	-0.062	1.972	2.929	2.838	2.886	0.32	1.805	1.963	0.674	2.507	3.514	1.494	3.043	2.876	1.961	0.957	1.929	1.288	2.186	2.897	0.866	2.247	2.886	3.42	3.296	2.85	0.84	1.231	0.69	1.999	0.633	2.396	3.079	2.173	1.405	1.25
	Alarm_NMR Rule	1	0	2	1	1	0	0	3	0	0	0	0	2	3	2	1	0	0	0	0	3	1	2	1	2	0	1	2	0	0	2	0	1	2	1	2	0	1	0	2	1	0
	BMS Rule	0	0	1	0	0	0	0	0	1	0	0	0	0	0	0	0	0	0	0	0	1	0	1	1	1	0	0	1	0	0	0	0	1	0	0	0	0	0	0	0	0	0
	Chelating Rule	0	0	0	0	0	0	0	1	0	0	0	0	0	1	0	0	0	0	0	0	1	0	1	0	0	0	0	0	0	0	0	0	0	0	0	1	0	0	0	0	0	0
	PAINS	Accepted	Accepted	Accepted	Accepted	Rejected	Accepted	Accepted	Rejected	Accepted	Accepted	Accepted	Accepted	Accepted	Accepted	Accepted	Accepted	Accepted	Accepted	Accepted	Accepted	Accepted	Accepted	Rejected	Accepted	Accepted	Accepted	Accepted	Accepted	Accepted	Accepted	Accepted	Accepted	Accepted	Accepted	Accepted	Accepted	Accepted	Accepted	Accepted	Accepted	Accepted	Accepted
	Lipinski Rule	Accepted	Accepted	Rejected	Accepted	Accepted	Accepted	Accepted	Rejected	Rejected	Rejected	Accepted	Accepted	Accepted	Rejected	Accepted	Accepted	Accepted	Accepted	Accepted	Accepted	Accepted	Accepted	Rejected	Rejected	Rejected	Accepted	Accepted	Rejected	Accepted	Accepted	Accepted	Accepted	Rejected	Accepted	Accepted	Rejected	Accepted	Accepted	Accepted	Rejected	Accepted	Accepted
	Pfizer Rule	Rejected	Rejected	Accepted	Accepted	Rejected	Rejected	Accepted	Accepted	Accepted	Accepted	Rejected	Rejected	Rejected	Accepted	Accepted	Accepted	Rejected	Accepted	Rejected	Rejected	Accepted	Rejected	Accepted	Accepted	Accepted	Rejected	Rejected	Accepted	Rejected	Rejected	Accepted	Rejected	Accepted	Rejected	Rejected	Accepted	Rejected	Rejected	Accepted	Accepted	Rejected	Rejected
	GSK Rule	Accepted	Rejected	Rejected	Accepted	Accepted	Rejected	Accepted	Rejected	Rejected	Rejected	Rejected	Rejected	Rejected	Rejected	Rejected	Accepted	Rejected	Accepted	Rejected	Rejected	Rejected	Accepted	Rejected	Rejected	Rejected	Rejected	Accepted	Rejected	Rejected	Rejected	Rejected	Rejected	Rejected	Rejected	Accepted	Rejected	Accepted	Rejected	Rejected	Rejected	Accepted	Rejected
